# Supplementary material for: 3-Benzyl-7-chloro-9-phenyl-2-tosyl-2,3,3a,4,9,9a-hexa­hydro-1H-pyrrolo[3,4-b]quinoline
Source: Acta Crystallogr Sect E Struct Rep Online. 2009 Nov 4;65(Pt 12):o2973–4. doi: 10.1107/S1600536809045267 (PMC2972055; doi:10.1107/S1600536809045267)
Supplement: Supplementary file 2 [file e-65-o2973-Isup2.hkl]

# 
# h,k,l, Fc-squared, Fo-squared, sigma(Fo-squared) and status flag 
# 
data_I
_shelx_title ' jgi4_0m in P2(1)2(1)2(1)  (100K)' 
_shelx_refln_list_code          4 
_shelx_F_calc_maximum      216.76 
_exptl_crystal_F_000      1112.00 
_reflns_d_resolution_high  0.6958 
 
loop_ 
 _symmetry_equiv_pos_as_xyz 
 'x, y, z' 
 '-x+1/2, -y, z+1/2' 
 '-x, y+1/2, -z+1/2' 
 'x+1/2, -y+1/2, -z' 
 
_cell_length_a    10.0106 
_cell_length_b    11.8612 
_cell_length_c    21.8256 
_cell_angle_alpha  90.000 
_cell_angle_beta   90.000 
_cell_angle_gamma  90.000 
 
_shelx_F_squared_multiplier     1.000 
 
loop_ 
 _refln_index_h 
 _refln_index_k 
 _refln_index_l 
 _refln_F_squared_calc 
 _refln_F_squared_meas 
 _refln_F_squared_sigma 
 _refln_observed_status 
   2   0   0     6583.79     6834.43    101.41 o 
   4   0   0     1814.92     1846.97     34.71 o 
   6   0   0     5111.15     5093.67     71.88 o 
   8   0   0    10349.62    10372.98    139.79 o 
  10   0   0       67.80       58.56     11.02 o 
  12   0   0       70.47       46.60     24.49 o 
  14   0   0      667.71      765.30     59.17 o 
   1   1   0     3118.00     3162.27     38.31 o 
   2   1   0     9056.82     9137.99     95.31 o 
   3   1   0      338.81      317.38      7.77 o 
   4   1   0     2845.62     2877.03     34.07 o 
   5   1   0       68.03       58.73      4.32 o 
   6   1   0     2635.95     2564.19     45.88 o 
   7   1   0      239.49      229.54      8.75 o 
   8   1   0       77.79       75.66      6.65 o 
   9   1   0     1902.38     1734.65     30.09 o 
  10   1   0        0.60        1.81      5.97 o 
  11   1   0      185.20      181.79     12.78 o 
  12   1   0       18.20       10.90      8.13 o 
  13   1   0      110.12      128.49     16.45 o 
  14   1   0      484.91      616.75     31.89 o 
   0   2   0     1343.48     1284.78     70.77 o 
   1   2   0      362.25      333.90      6.80 o 
   2   2   0     3860.65     3866.66     42.20 o 
   3   2   0     6071.19     6370.49     62.89 o 
   4   2   0      240.49      242.45      7.59 o 
   5   2   0      797.10      773.37     12.22 o 
   6   2   0      416.38      439.67      9.47 o 
   7   2   0      225.51      251.95      9.95 o 
   8   2   0     1454.03     1339.71     22.25 o 
   9   2   0      166.12      170.14      9.89 o 
  10   2   0     1240.48     1219.59     28.37 o 
  11   2   0       17.22       13.00      7.28 o 
  12   2   0      193.59      174.78     15.56 o 
  13   2   0       69.65       68.94     14.03 o 
  14   2   0        1.03       17.73     11.32 o 
   1   3   0       91.68       99.57      3.51 o 
   2   3   0     1417.71     1284.81     16.89 o 
   3   3   0       27.37       26.49      2.88 o 
   4   3   0     1365.28     1450.48     18.47 o 
   5   3   0      823.08      923.76     16.01 o 
   6   3   0     1703.29     1642.22     25.01 o 
   7   3   0       42.10       35.73      5.59 o 
   8   3   0      260.10      264.67     11.17 o 
   9   3   0       22.09       20.02      5.75 o 
  10   3   0       37.33       35.75      7.50 o 
  11   3   0       79.80       68.32     11.00 o 
  12   3   0      258.89      312.83     19.49 o 
  13   3   0       77.09       97.93     15.76 o 
  14   3   0      382.17      419.92     33.90 o 
   0   4   0     8663.36     8312.96     95.93 o 
   1   4   0      335.27      313.39      6.24 o 
   2   4   0       92.85       98.98      4.15 o 
   3   4   0      348.37      370.76     10.16 o 
   4   4   0     3686.45     3874.15     45.38 o 
   5   4   0      132.43      141.94      5.36 o 
   6   4   0      732.63      748.96     15.19 o 
   7   4   0       35.09       39.97      5.52 o 
   8   4   0      446.44      450.78     15.74 o 
   9   4   0      160.28      177.59     11.35 o 
  10   4   0      211.83      207.47     13.12 o 
  11   4   0       48.19       43.27      9.82 o 
  12   4   0       17.52        7.09      8.43 o 
  13   4   0      222.29      237.64     19.17 o 
   1   5   0        0.38       -1.39      1.39 o 
   2   5   0      376.29      326.50      7.07 o 
   3   5   0        6.83        8.22      2.15 o 
   4   5   0        8.49        1.72      3.28 o 
   5   5   0     1830.26     2044.55     34.80 o 
   6   5   0        6.07        3.91      4.59 o 
   7   5   0       50.30       35.32      6.80 o 
   8   5   0      276.32      254.61     15.00 o 
   9   5   0      255.75      233.50     22.50 o 
  10   5   0        0.94        3.69      6.32 o 
  11   5   0       56.77       64.49     11.45 o 
  12   5   0       20.62       16.43      9.98 o 
  13   5   0        0.09       15.73     10.88 o 
   0   6   0     4794.06     4735.28     59.17 o 
   1   6   0      105.32      115.41      4.15 o 
   2   6   0     3782.51     3786.37     38.96 o 
   3   6   0       83.30       64.89      4.31 o 
   4   6   0      146.11      140.11      7.72 o 
   5   6   0      535.61      539.44     14.89 o 
   6   6   0      327.76      355.68     14.06 o 
   7   6   0      618.52      570.56     20.50 o 
   8   6   0     1320.35     1222.91     31.87 o 
   9   6   0      324.32      269.02     26.26 o 
  10   6   0      451.32      390.79     17.52 o 
  11   6   0       53.96       48.84     11.27 o 
  12   6   0        7.65        3.26      9.21 o 
  13   6   0      102.58      107.85     19.55 o 
   1   7   0      779.64      930.41     12.01 o 
   2   7   0     2433.40     2421.60     27.94 o 
   3   7   0      126.91      121.65      6.02 o 
   4   7   0      298.72      309.60     15.16 o 
   5   7   0       74.16       73.26      8.99 o 
   6   7   0      778.05      701.46     22.59 o 
   7   7   0        0.09        6.24      6.81 o 
   8   7   0      247.40      247.27     15.68 o 
   9   7   0       22.54       20.66      8.90 o 
  10   7   0       95.01       96.84     11.34 o 
  11   7   0      118.28       96.73     12.20 o 
  12   7   0      111.18      130.45     18.40 o 
  13   7   0      109.21      171.14     20.43 o 
   0   8   0    14244.25    13986.80    162.92 o 
   1   8   0      149.97      128.57      7.22 o 
   2   8   0       93.22      104.57      4.83 o 
   3   8   0     1170.32     1169.14     18.39 o 
   4   8   0      911.59      875.29     27.47 o 
   5   8   0      503.84      469.55     18.57 o 
   6   8   0     1987.56     1845.10     39.78 o 
   7   8   0       19.63       13.27     12.04 o 
   8   8   0     4110.20     3892.64     69.92 o 
   9   8   0      460.92      480.88     30.73 o 
  10   8   0      133.85      136.04     13.15 o 
  11   8   0      242.50      217.45     17.57 o 
  12   8   0       15.36        2.06     10.49 o 
   1   9   0      282.93      271.43      7.68 o 
   2   9   0     3854.53     3887.09     39.93 o 
   3   9   0      312.11      317.43     11.16 o 
   4   9   0      515.30      502.45     18.90 o 
   5   9   0     1112.77     1065.21     28.54 o 
   6   9   0      394.45      397.27     32.97 o 
   7   9   0        4.17        2.42      7.86 o 
   8   9   0      592.35      557.09     23.50 o 
   9   9   0      176.28      181.72     16.25 o 
  10   9   0      342.58      347.83     21.58 o 
  11   9   0      147.48      157.30     15.93 o 
  12   9   0      488.66      543.31     31.82 o 
   0  10   0     2081.40     2065.04     31.60 o 
   1  10   0     1750.54     1791.19     22.15 o 
   2  10   0      760.16      739.97     17.45 o 
   3  10   0     1048.65     1055.71     24.79 o 
   4  10   0     3159.28     3027.34     55.35 o 
   5  10   0      281.79      243.52     15.36 o 
   6  10   0      997.00     1030.15     30.46 o 
   7  10   0       77.72       55.84     10.71 o 
   8  10   0     1169.14     1167.80     40.92 o 
   9  10   0      108.71       85.46     13.60 o 
  10  10   0       42.59       42.74     10.82 o 
  11  10   0        5.20       15.58     10.06 o 
   1  11   0       60.83       61.05      6.90 o 
   2  11   0       50.02       46.95      7.55 o 
   3  11   0      108.51      115.09      9.97 o 
   4  11   0      346.37      305.49     20.98 o 
   5  11   0      240.10      229.30     16.05 o 
   6  11   0     1689.32     1615.59     40.24 o 
   7  11   0        0.81        0.04      8.13 o 
   8  11   0       14.27       11.18      9.27 o 
   9  11   0        8.07       10.78     18.32 o 
  10  11   0        0.19        9.18      8.89 o 
   0  12   0     2417.00     2475.34     55.18 o 
   1  12   0      169.10      160.58     10.65 o 
   2  12   0        1.47       -5.52      5.52 o 
   3  12   0      637.43      648.67     20.73 o 
   4  12   0     1755.86     1713.05     40.87 o 
   5  12   0       40.42       35.79      9.88 o 
   6  12   0      116.80       91.08     20.37 o 
   7  12   0       15.72        7.20      9.43 o 
   8  12   0      216.52      166.73     26.31 o 
   9  12   0        2.69       17.87     13.14 o 
  10  12   0       22.16       18.38     10.11 o 
   1  13   0        0.13       -1.46      7.32 o 
   2  13   0      399.23      431.29     17.95 o 
   3  13   0      105.52       99.58     11.11 o 
   4  13   0       53.67       50.44     10.86 o 
   5  13   0      587.78      608.60     31.30 o 
   6  13   0       11.14       -1.64      9.98 o 
   7  13   0       24.66       11.33     11.60 o 
   8  13   0       79.22       40.20     13.08 o 
   9  13   0      191.26      201.59     22.15 o 
   0  14   0      144.65      155.08     21.68 o 
   1  14   0      192.91      220.40     21.51 o 
   2  14   0       14.29       14.78      9.60 o 
   3  14   0       26.48       27.68      9.71 o 
   4  14   0        3.18       -5.63      8.46 o 
   5  14   0      135.76      145.73     17.47 o 
   6  14   0        2.40       -7.66      9.36 o 
   7  14   0       50.89       43.15     13.87 o 
   8  14   0      661.93      736.23     35.53 o 
   1  15   0       21.36       14.16      9.71 o 
   2  15   0       12.78        3.11      9.01 o 
   3  15   0       70.85       69.06     16.20 o 
   4  15   0       87.15      126.79     16.06 o 
   5  15   0      109.76      113.32     17.92 o 
   6  15   0      197.84      234.15     32.97 o 
   0  16   0     1853.54     1882.82     70.19 o 
   1  16   0      715.26      750.38     30.60 o 
   2  16   0       13.23       19.01     12.40 o 
   3  16   0      225.14      236.76     36.66 o 
   4  16   0       43.06       22.21     17.89 o 
   1   0   1     8393.50     7978.73    302.50 o 
   2   0   1    14377.90    14980.23    302.47 o 
   3   0   1     5868.99     6251.38     61.51 o 
   4   0   1        2.56       -2.27      2.27 o 
   5   0   1     1956.83     1921.13     24.17 o 
   6   0   1      435.45      497.51     10.98 o 
   7   0   1      584.08      531.50     11.08 o 
   8   0   1      600.10      655.52     13.40 o 
   9   0   1      189.07      202.52     10.72 o 
  10   0   1      152.67      142.31     10.00 o 
  11   0   1      186.95      194.98     14.73 o 
  12   0   1      204.63      182.09     15.32 o 
  13   0   1      569.19      592.56     34.54 o 
  14   0   1       35.48       88.76     19.33 o 
 -14   1   1      379.78      356.95     31.55 o 
 -13   1   1       10.39       21.84     10.75 o 
 -12   1   1      178.05      208.52     16.05 o 
 -11   1   1      673.52      640.76     21.18 o 
 -10   1   1      525.11      450.57     17.01 o 
  -9   1   1     1768.13     1692.66     53.05 o 
  -8   1   1     1997.98     1975.83     35.01 o 
  -7   1   1     3036.23     2988.22     33.77 o 
  -6   1   1      613.48      566.58     10.42 o 
  -5   1   1     1242.80     1365.30     17.09 o 
  -4   1   1     4459.77     4638.14     47.85 o 
  -3   1   1      564.88      497.64     11.55 o 
  -2   1   1     9732.52    10015.16    127.61 o 
  -1   1   1     6297.67     6570.07     97.37 o 
   1   1   1     6386.28     6525.89     75.67 o 
   2   1   1     9881.61    10104.22    104.18 o 
   3   1   1      580.35      523.62      7.90 o 
   4   1   1     4428.92     4646.27     48.00 o 
   5   1   1     1240.59     1384.32     20.21 o 
   6   1   1      581.85      541.35     12.18 o 
   7   1   1     3035.29     3028.84     39.62 o 
   8   1   1     2059.05     1978.88     30.68 o 
   9   1   1     1752.41     1712.86     32.83 o 
  10   1   1      530.38      474.04     19.99 o 
  11   1   1      691.16      635.37     23.61 o 
  12   1   1      178.00      198.44     18.46 o 
  13   1   1       10.28       12.59     10.45 o 
  14   1   1      387.36      341.64     32.42 o 
 -14   2   1      291.38      313.67     24.26 o 
 -13   2   1      160.14      172.96     19.24 o 
 -12   2   1       66.24       73.19     11.88 o 
 -11   2   1     1315.37     1318.79     34.96 o 
 -10   2   1      161.14      145.81     12.82 o 
  -9   2   1      544.04      540.75     17.11 o 
  -8   2   1      243.22      239.37     10.55 o 
  -7   2   1      750.03      761.59     16.40 o 
  -6   2   1      565.83      553.75     14.20 o 
  -5   2   1     3217.35     3223.70     62.86 o 
  -4   2   1      267.42      297.62      9.16 o 
  -3   2   1     5576.05     5566.08     55.38 o 
  -2   2   1      459.74      467.78      9.13 o 
  -1   2   1     6305.19     6281.38     83.83 o 
   0   2   1        1.58       -1.68      1.68 o 
   1   2   1     6294.08     6429.98     68.28 o 
   2   2   1      459.82      481.98      7.84 o 
   3   2   1     5572.26     5511.41     55.26 o 
   4   2   1      269.08      285.38      5.98 o 
   5   2   1     3165.09     3179.81     35.67 o 
   6   2   1      582.03      585.85     11.38 o 
   7   2   1      755.62      771.65     14.28 o 
   8   2   1      233.66      245.90     15.58 o 
   9   2   1      547.21      573.46     17.35 o 
  10   2   1      158.18      136.23     10.94 o 
  11   2   1     1291.82     1274.89     34.53 o 
  12   2   1       69.78       73.07     13.70 o 
  13   2   1      174.16      211.63     20.19 o 
  14   2   1      288.77      295.10     24.04 o 
 -14   3   1       18.02       31.91     12.46 o 
 -13   3   1       55.34       61.85     13.87 o 
 -12   3   1       64.78       81.36     12.49 o 
 -11   3   1       64.16       60.56     16.89 o 
 -10   3   1      227.66      231.51     13.81 o 
  -9   3   1      577.57      531.78     15.85 o 
  -8   3   1     2258.64     2141.70     33.36 o 
  -7   3   1      676.05      663.43     15.33 o 
  -6   3   1      306.98      334.41     10.20 o 
  -5   3   1      863.75      960.05     16.25 o 
  -4   3   1      619.92      628.78     10.32 o 
  -3   3   1      438.37      420.22      8.79 o 
  -2   3   1     2486.90     2439.37     28.73 o 
  -1   3   1      572.21      548.74     10.26 o 
   0   3   1     7485.85     7836.71     75.76 o 
   1   3   1      590.04      566.51      8.56 o 
   2   3   1     2500.36     2451.21     29.13 o 
   3   3   1      467.33      437.70     10.06 o 
   4   3   1      586.39      603.65     10.18 o 
   5   3   1      853.17      934.47     16.31 o 
   6   3   1      323.98      345.23     10.38 o 
   7   3   1      683.82      635.44     15.13 o 
   8   3   1     2243.44     2125.43     38.49 o 
   9   3   1      610.70      538.26     17.47 o 
  10   3   1      214.49      203.48     14.88 o 
  11   3   1       63.19       66.18     13.21 o 
  12   3   1       64.29       86.55     12.50 o 
  13   3   1       54.95       53.33     13.61 o 
  14   3   1       15.67       43.83     13.52 o 
 -13   4   1      405.73      419.70     23.75 o 
 -12   4   1      115.29      136.64     17.18 o 
 -11   4   1      163.98      182.19     15.20 o 
 -10   4   1       12.64       10.08      6.73 o 
  -9   4   1        3.06        6.68      6.10 o 
  -8   4   1       68.65       59.38      7.26 o 
  -7   4   1       43.42       37.33      6.55 o 
  -6   4   1      425.07      411.49     10.91 o 
  -5   4   1      916.15      805.16     16.15 o 
  -4   4   1      252.03      287.93      8.14 o 
  -3   4   1       96.99       95.72      4.57 o 
  -2   4   1      293.67      294.06      8.93 o 
  -1   4   1      132.71      142.49      4.36 o 
   0   4   1      646.18      711.77     10.49 o 
   1   4   1      132.00      141.72      4.37 o 
   2   4   1      297.39      289.26      5.65 o 
   3   4   1      118.81      114.51      5.84 o 
   4   4   1      247.11      286.98     12.25 o 
   5   4   1      882.22      814.23     20.30 o 
   6   4   1      428.50      436.61     11.43 o 
   7   4   1       42.69       45.09      5.67 o 
   8   4   1       74.46       72.93      8.29 o 
   9   4   1        2.98       -2.59      6.75 o 
  10   4   1       10.88       12.39      6.55 o 
  11   4   1      174.73      188.06     15.77 o 
  12   4   1      112.46      128.57     14.63 o 
  13   4   1      396.33      463.77     24.54 o 
 -13   5   1       22.96       30.45     12.60 o 
 -12   5   1       69.03       69.28     12.84 o 
 -11   5   1      191.54      191.17     16.22 o 
 -10   5   1       54.53       59.61      9.24 o 
  -9   5   1      296.14      297.53     23.66 o 
  -8   5   1      342.16      351.75     16.44 o 
  -7   5   1      258.42      257.81     11.95 o 
  -6   5   1       77.63       65.42      9.81 o 
  -5   5   1      443.82      521.07     12.64 o 
  -4   5   1      916.98      900.68     16.49 o 
  -3   5   1     1205.79     1206.88     18.03 o 
  -2   5   1      953.70      982.36     16.21 o 
  -1   5   1      521.63      489.47      7.54 o 
   0   5   1     1026.42      941.34     12.55 o 
   1   5   1      505.83      480.81      8.52 o 
   2   5   1      989.00     1050.11     13.68 o 
   3   5   1     1170.38     1169.70     22.24 o 
   4   5   1      926.62      916.55     21.73 o 
   5   5   1      462.39      532.66     15.93 o 
   6   5   1       80.23       78.45      7.31 o 
   7   5   1      252.65      250.22     14.08 o 
   8   5   1      351.38      341.47     16.98 o 
   9   5   1      296.71      321.26     20.85 o 
  10   5   1       52.12       52.23     12.50 o 
  11   5   1      195.08      163.37     15.48 o 
  12   5   1       65.42       48.17     11.65 o 
  13   5   1       23.45       52.75     13.33 o 
 -13   6   1       82.94      111.35     17.97 o 
 -12   6   1      143.07       99.70     14.25 o 
 -11   6   1      415.69      436.02     21.76 o 
 -10   6   1      119.03      111.64     11.23 o 
  -9   6   1      341.11      307.22     15.45 o 
  -8   6   1       72.83       71.24     11.98 o 
  -7   6   1      292.17      250.11     14.54 o 
  -6   6   1      822.77      826.89     19.90 o 
  -5   6   1      308.62      274.64     16.16 o 
  -4   6   1      767.63      774.75     15.53 o 
  -3   6   1      350.24      334.72      9.08 o 
  -2   6   1       81.33       79.93      4.57 o 
  -1   6   1      657.73      671.73     10.22 o 
   0   6   1      171.49      153.45      4.93 o 
   1   6   1      659.42      658.83      9.64 o 
   2   6   1       79.77       77.99      3.88 o 
   3   6   1      368.21      345.31      8.56 o 
   4   6   1      766.56      787.54     17.01 o 
   5   6   1      294.74      264.91     10.77 o 
   6   6   1      818.92      810.63     23.48 o 
   7   6   1      291.95      269.89     19.07 o 
   8   6   1       75.68       60.27     10.11 o 
   9   6   1      345.27      329.55     18.08 o 
  10   6   1      121.61       81.76     12.29 o 
  11   6   1      421.59      472.84     36.86 o 
  12   6   1      147.17      129.39     15.90 o 
  13   6   1       90.06       95.38     16.04 o 
 -13   7   1       38.60       41.60     27.98 o 
 -12   7   1       17.62       24.65     11.45 o 
 -11   7   1      266.25      292.25     17.45 o 
 -10   7   1       88.69       74.45     10.69 o 
  -9   7   1     2021.00     1852.68     46.40 o 
  -8   7   1      310.26      298.71     16.79 o 
  -7   7   1     2041.55     1950.70     49.82 o 
  -6   7   1      303.81      285.20     15.24 o 
  -5   7   1      133.34      141.44      8.93 o 
  -4   7   1      603.92      639.50     21.04 o 
  -3   7   1     1466.46     1459.92     22.32 o 
  -2   7   1      268.73      261.82      7.15 o 
  -1   7   1     4119.11     4254.27     39.28 o 
   0   7   1      130.84      161.33      5.46 o 
   1   7   1     4173.42     4331.24     39.24 o 
   2   7   1      268.05      245.75      7.44 o 
   3   7   1     1426.09     1436.87     21.54 o 
   4   7   1      591.70      642.67     15.89 o 
   5   7   1      125.93      102.85     10.22 o 
   6   7   1      300.49      317.10     15.60 o 
   7   7   1     2046.31     1931.30     41.49 o 
   8   7   1      298.56      307.85     17.20 o 
   9   7   1     2027.85     1900.51     43.96 o 
  10   7   1       88.34       73.89     12.38 o 
  11   7   1      250.00      263.39     16.74 o 
  12   7   1       20.46       28.15     14.86 o 
  13   7   1       38.60       53.44     13.38 o 
 -12   8   1      168.30      171.30     20.69 o 
 -11   8   1      133.61      126.18     20.05 o 
 -10   8   1      127.48      148.19     15.79 o 
  -9   8   1      522.52      511.17     28.84 o 
  -8   8   1      925.82      954.32     35.79 o 
  -7   8   1      612.65      547.07     21.58 o 
  -6   8   1      194.85      173.80     13.20 o 
  -5   8   1      828.33      798.41     23.55 o 
  -4   8   1      219.57      217.88     10.53 o 
  -3   8   1      613.95      622.55     13.53 o 
  -2   8   1      483.65      513.15     10.82 o 
  -1   8   1     1374.24     1390.99     18.29 o 
   0   8   1      589.55      620.22     10.19 o 
   1   8   1     1373.91     1407.89     18.40 o 
   2   8   1      500.34      560.70     10.14 o 
   3   8   1      589.55      598.15     12.22 o 
   4   8   1      227.62      222.97     16.59 o 
   5   8   1      828.03      812.37     26.13 o 
   6   8   1      205.17      195.94     13.57 o 
   7   8   1      622.64      580.80     22.15 o 
   8   8   1      908.97      897.30     28.79 o 
   9   8   1      530.39      512.18     22.82 o 
  10   8   1      131.69      145.00     16.96 o 
  11   8   1      130.12      136.57     15.14 o 
  12   8   1      164.24      137.63     18.43 o 
 -12   9   1      149.62      168.43     19.61 o 
 -11   9   1      630.42      591.32     30.22 o 
 -10   9   1      261.63      269.03     17.02 o 
  -9   9   1      216.93      216.37     16.57 o 
  -8   9   1      348.77      295.23     18.16 o 
  -7   9   1      680.20      663.86     24.23 o 
  -6   9   1      713.56      691.95     37.33 o 
  -5   9   1      435.48      441.24     18.33 o 
  -4   9   1     1512.84     1517.73     42.35 o 
  -3   9   1      877.08      839.34     18.26 o 
  -2   9   1      558.57      586.87     11.46 o 
  -1   9   1      219.90      204.31      7.20 o 
   0   9   1      310.44      269.99      7.11 o 
   1   9   1      219.81      209.73      6.50 o 
   2   9   1      554.73      559.10     10.56 o 
   3   9   1      869.60      811.98     20.91 o 
   4   9   1     1526.12     1512.97     34.25 o 
   5   9   1      439.43      445.64     18.88 o 
   6   9   1      728.96      678.61     23.59 o 
   7   9   1      654.52      644.78     24.20 o 
   8   9   1      357.84      353.30     19.34 o 
   9   9   1      203.68      189.56     16.41 o 
  10   9   1      257.50      253.53     20.92 o 
  11   9   1      648.92      628.56     27.04 o 
  12   9   1      156.99      154.73     20.22 o 
 -11  10   1      410.60      434.82     24.25 o 
 -10  10   1       91.83      109.94     14.23 o 
  -9  10   1       63.72       59.70     12.24 o 
  -8  10   1       59.96       53.77     11.11 o 
  -7  10   1      184.82      214.93     16.14 o 
  -6  10   1      326.46      307.62     22.30 o 
  -5  10   1      657.84      614.91     22.44 o 
  -4  10   1       11.34       12.15      6.53 o 
  -3  10   1     1938.03     1864.77     34.72 o 
  -2  10   1      121.33      120.97      7.54 o 
  -1  10   1      162.27      156.76      6.97 o 
   0  10   1      510.58      533.56     10.96 o 
   1  10   1      159.65      159.77      6.62 o 
   2  10   1      118.27      121.28      7.66 o 
   3  10   1     1932.60     1894.14     57.52 o 
   4  10   1        9.81       -3.36      6.60 o 
   5  10   1      669.80      642.09     23.04 o 
   6  10   1      335.80      326.14     18.11 o 
   7  10   1      179.55      170.24     23.06 o 
   8  10   1       56.89       50.67     11.55 o 
   9  10   1       68.04       68.58     14.70 o 
  10  10   1       87.03       92.31     19.78 o 
  11  10   1      403.51      480.26     25.15 o 
 -10  11   1      116.89      108.10     14.76 o 
  -9  11   1      196.12      216.64     20.73 o 
  -8  11   1        9.75       10.87      9.02 o 
  -7  11   1      229.39      212.54     16.84 o 
  -6  11   1      432.47      408.68     20.32 o 
  -5  11   1      250.29      251.12     16.08 o 
  -4  11   1      546.93      556.53     21.47 o 
  -3  11   1      238.23      223.53     16.38 o 
  -2  11   1       89.04       79.96      9.02 o 
  -1  11   1      985.04      974.49     21.42 o 
   0  11   1      522.03      521.32     11.63 o 
   1  11   1      992.63     1028.66     27.17 o 
   2  11   1       96.59      103.22      9.49 o 
   3  11   1      260.95      239.42     12.91 o 
   4  11   1      532.96      494.32     20.23 o 
   5  11   1      244.77      234.69     16.24 o 
   6  11   1      429.43      400.52     20.56 o 
   7  11   1      216.62      217.88     17.06 o 
   8  11   1       10.33        0.88      8.85 o 
   9  11   1      199.95      197.21     30.68 o 
  10  11   1      114.87      118.13     17.28 o 
 -10  12   1       96.76      133.94     16.57 o 
  -9  12   1       16.77       10.73     12.11 o 
  -8  12   1       12.56        7.48     12.23 o 
  -7  12   1       60.91       58.12     12.12 o 
  -6  12   1      176.03      165.15     15.69 o 
  -5  12   1      142.32      131.38     13.89 o 
  -4  12   1      378.81      372.03     19.10 o 
  -3  12   1        1.36       -5.59      5.59 o 
  -2  12   1       74.09       73.46     10.55 o 
  -1  12   1      344.51      353.46     14.65 o 
   0  12   1       94.95      101.00      8.67 o 
   1  12   1      343.27      331.03     13.86 o 
   2  12   1       67.39       46.87     12.72 o 
   3  12   1        1.03       -1.26      5.82 o 
   4  12   1      379.61      338.48     18.49 o 
   5  12   1      152.22      179.88     21.61 o 
   6  12   1      170.79      164.62     15.65 o 
   7  12   1       65.13       61.29     24.51 o 
   8  12   1       12.72       29.86     12.76 o 
   9  12   1       16.69       16.75     14.95 o 
  10  12   1       97.66       73.38     20.12 o 
  -9  13   1      268.93      251.50     20.19 o 
  -8  13   1      123.86      146.18     19.07 o 
  -7  13   1      465.09      495.61     28.56 o 
  -6  13   1       38.11       45.66     11.78 o 
  -5  13   1       77.15       64.92     12.99 o 
  -4  13   1       69.39       86.60     27.51 o 
  -3  13   1       84.92       78.46     10.22 o 
  -2  13   1      226.96      189.42     13.20 o 
  -1  13   1      667.07      700.99     22.23 o 
   0  13   1        5.69        7.24      7.50 o 
   1  13   1      670.94      678.03     24.96 o 
   2  13   1      229.08      194.72     13.36 o 
   3  13   1       73.31       66.06     10.00 o 
   4  13   1       66.28       69.05     12.02 o 
   5  13   1       87.53       78.27     12.63 o 
   6  13   1       35.30       51.68     11.95 o 
   7  13   1      473.20      488.81     28.46 o 
   8  13   1      130.21      141.41     19.41 o 
   9  13   1      266.39      286.78     24.81 o 
  -8  14   1      165.61      126.65     16.43 o 
  -7  14   1      177.73      194.61     21.37 o 
  -6  14   1      212.14      241.29     28.90 o 
  -5  14   1       41.39       23.54     10.61 o 
  -4  14   1       54.22       65.69     20.72 o 
  -3  14   1      179.83      165.79     15.51 o 
  -2  14   1      482.56      483.94     29.64 o 
  -1  14   1      170.06      181.98     23.25 o 
   0  14   1     1159.49     1223.85     34.74 o 
   1  14   1      165.10      160.52     27.34 o 
   2  14   1      496.09      434.23     23.14 o 
   3  14   1      188.90      183.15     22.58 o 
   4  14   1       52.15       46.26     11.44 o 
   5  14   1       35.52       10.81     10.35 o 
   6  14   1      214.57      231.88     21.65 o 
   7  14   1      179.35      175.03     20.62 o 
   8  14   1      169.04      184.52     21.69 o 
  -6  15   1        5.22       -4.21     11.29 o 
  -5  15   1      154.88      121.00     17.76 o 
  -4  15   1       81.05       84.31     15.21 o 
  -3  15   1      366.81      393.65     26.44 o 
  -2  15   1      106.69      101.17     14.37 o 
  -1  15   1      608.51      674.90     32.04 o 
   0  15   1       80.16       83.99     13.64 o 
   1  15   1      613.98      663.48     27.52 o 
   2  15   1      105.79      116.53     15.03 o 
   3  15   1      357.55      398.41     34.70 o 
   4  15   1       81.41       80.20     21.06 o 
   5  15   1      152.51      148.22     28.84 o 
   6  15   1        5.89       -1.40     11.06 o 
  -4  16   1       93.90       69.91     26.61 o 
  -3  16   1      227.19      254.43     24.48 o 
  -2  16   1       77.80       80.82     14.03 o 
  -1  16   1      240.85      264.06     20.72 o 
   0  16   1       11.85       -3.32     10.31 o 
   1  16   1      240.40      235.88     19.78 o 
   2  16   1       72.98       71.75     13.60 o 
   3  16   1      224.96      234.74     23.98 o 
   4  16   1       87.91       92.29     22.12 o 
   0  17   1      422.02      433.95     25.67 o 
   1   0   2      848.13      900.39     13.24 o 
   2   0   2        7.65       -2.75      2.75 o 
   3   0   2      276.32      237.74      6.63 o 
   4   0   2     2727.19     2891.37     34.60 o 
   5   0   2      572.99      647.70     11.75 o 
   6   0   2     1703.98     1863.48     25.52 o 
   7   0   2      310.14      340.27     10.15 o 
   8   0   2     1306.23     1196.56     20.57 o 
   9   0   2       13.68       15.92      6.90 o 
  10   0   2      531.24      470.89     15.64 o 
  11   0   2      256.87      235.34     15.65 o 
  12   0   2       41.80       32.03      9.44 o 
  13   0   2      257.54      295.64     22.88 o 
  14   0   2      244.10      246.59     27.28 o 
 -14   1   2       49.13       29.44     14.27 o 
 -13   1   2      153.23      163.07     25.56 o 
 -12   1   2      158.26      182.30     15.11 o 
 -11   1   2      152.04      131.46     11.54 o 
 -10   1   2      487.91      483.17     20.55 o 
  -9   1   2     1367.90     1292.06     25.30 o 
  -8   1   2       61.10       87.41      6.84 o 
  -7   1   2      584.50      529.83     10.90 o 
  -6   1   2     1454.43     1395.35     18.53 o 
  -5   1   2     5325.92     5957.31     61.10 o 
  -4   1   2     1321.63     1426.67     19.93 o 
  -3   1   2    13730.13    13862.33    131.85 o 
  -2   1   2    17907.44    18337.57    186.99 o 
  -1   1   2     6661.15     6787.84     77.88 o 
   0   1   2      769.60      437.86     15.62 o 
   1   1   2     6805.32     6844.11     71.31 o 
   2   1   2    17919.06    18443.18    450.71 o 
   3   1   2    13859.33    14020.70    132.38 o 
   4   1   2     1329.79     1427.23     18.33 o 
   5   1   2     5164.33     5791.82     60.65 o 
   6   1   2     1496.39     1467.84     20.62 o 
   7   1   2      571.59      523.75     12.22 o 
   8   1   2       59.97       71.02      8.13 o 
   9   1   2     1402.87     1377.55     28.53 o 
  10   1   2      501.39      509.20     21.07 o 
  11   1   2      144.67      138.50     13.19 o 
  12   1   2      155.91      170.28     17.39 o 
  13   1   2      150.81      152.18     27.60 o 
  14   1   2       45.91       46.22     13.35 o 
 -14   2   2        9.62       33.35     15.18 o 
 -13   2   2      189.70      183.66     19.32 o 
 -12   2   2      414.85      413.22     18.73 o 
 -11   2   2      164.27      147.30     14.47 o 
 -10   2   2       18.66       18.02      6.86 o 
  -9   2   2       60.38       73.57      7.54 o 
  -8   2   2      422.25      446.83     12.54 o 
  -7   2   2       73.01       79.65      6.15 o 
  -6   2   2       35.19       43.88      5.32 o 
  -5   2   2     1916.92     2086.67     34.11 o 
  -4   2   2      816.94      792.62     14.79 o 
  -3   2   2      718.02      742.63     14.16 o 
  -2   2   2      168.57      151.58      9.19 o 
  -1   2   2    11615.30    11822.84    173.48 o 
   0   2   2     6371.74     6643.99     85.22 o 
   1   2   2    11639.08    11759.34    133.63 o 
   2   2   2      173.13      159.76      6.25 o 
   3   2   2      717.00      754.29     11.36 o 
   4   2   2      848.60      821.35     12.28 o 
   5   2   2     1923.12     2102.13     25.60 o 
   6   2   2       32.86       36.25      4.08 o 
   7   2   2       76.22       81.46      5.61 o 
   8   2   2      428.59      447.27     13.86 o 
   9   2   2       58.30       75.96      7.78 o 
  10   2   2       18.53       11.33      6.81 o 
  11   2   2      173.26      128.80     13.39 o 
  12   2   2      407.15      408.56     24.63 o 
  13   2   2      198.26      209.80     20.33 o 
  14   2   2       10.33       27.38     12.39 o 
 -14   3   2       26.97       23.50     11.58 o 
 -13   3   2       98.40      114.61     16.87 o 
 -12   3   2       52.28       62.62     11.83 o 
 -11   3   2      119.39      117.13     12.94 o 
 -10   3   2      374.91      367.82     15.93 o 
  -9   3   2      148.55      145.24      9.53 o 
  -8   3   2      633.95      592.62     16.98 o 
  -7   3   2      233.83      241.17      9.01 o 
  -6   3   2      616.55      627.92     12.67 o 
  -5   3   2      324.86      299.15      9.35 o 
  -4   3   2      173.83      190.65      6.25 o 
  -3   3   2      125.98      109.46      4.94 o 
  -2   3   2     4739.77     4524.83     49.62 o 
  -1   3   2      437.94      420.13      8.49 o 
   0   3   2     5009.64     5267.48     61.49 o 
   1   3   2      454.68      436.07      8.79 o 
   2   3   2     4811.70     4519.18     46.47 o 
   3   3   2      119.50       99.98      4.45 o 
   4   3   2      181.05      185.52      6.48 o 
   5   3   2      315.93      276.13      8.49 o 
   6   3   2      608.94      609.73     13.76 o 
   7   3   2      226.35      241.98      9.93 o 
   8   3   2      642.91      610.93     15.84 o 
   9   3   2      154.02      140.89     12.04 o 
  10   3   2      364.11      337.11     18.05 o 
  11   3   2      111.52      112.73     12.89 o 
  12   3   2       53.14       57.17     11.35 o 
  13   3   2       98.87      103.67     16.66 o 
  14   3   2       28.56       23.93     11.82 o 
 -13   4   2      115.70      100.13     14.39 o 
 -12   4   2       95.16      114.93     14.31 o 
 -11   4   2        5.21        4.68      7.83 o 
 -10   4   2       43.31       29.37      7.76 o 
  -9   4   2      771.63      728.60     18.72 o 
  -8   4   2      198.42      220.34     10.62 o 
  -7   4   2      153.88      158.09      8.69 o 
  -6   4   2      118.00      125.87      6.65 o 
  -5   4   2      167.74      198.53      7.13 o 
  -4   4   2      646.16      563.06     13.45 o 
  -3   4   2      486.71      508.65     12.90 o 
  -2   4   2      123.16      146.83      8.08 o 
  -1   4   2     1997.04     2069.61     23.22 o 
   0   4   2     8502.09     8807.26     91.91 o 
   1   4   2     2003.73     2079.87     19.61 o 
   2   4   2      125.89      138.56      5.09 o 
   3   4   2      482.90      494.22      8.87 o 
   4   4   2      635.54      556.50     12.82 o 
   5   4   2      162.04      168.00      8.07 o 
   6   4   2      113.27      117.76      6.99 o 
   7   4   2      160.87      148.70      8.18 o 
   8   4   2      203.22      197.69     13.46 o 
   9   4   2      771.23      686.73     23.65 o 
  10   4   2       40.85       40.71      9.64 o 
  11   4   2        6.42        4.88     10.54 o 
  12   4   2       94.70      129.97     14.73 o 
  13   4   2      116.95      126.04     15.33 o 
 -13   5   2       64.23       61.11     14.12 o 
 -12   5   2        7.92        0.79      8.70 o 
 -11   5   2      175.33      169.96     15.27 o 
 -10   5   2      136.34      132.21     11.59 o 
  -9   5   2       25.75       37.88      7.83 o 
  -8   5   2       55.61       52.52      7.16 o 
  -7   5   2      749.83      736.11     21.02 o 
  -6   5   2      431.40      381.41     13.35 o 
  -5   5   2      565.86      553.12     14.93 o 
  -4   5   2      582.45      604.87     15.96 o 
  -3   5   2     2360.80     2548.57     38.22 o 
  -2   5   2      369.97      344.22      7.64 o 
  -1   5   2      179.24      204.61      6.08 o 
   0   5   2       51.13       65.89      3.29 o 
   1   5   2      203.98      226.06      5.05 o 
   2   5   2      358.95      341.55      6.56 o 
   3   5   2     2319.75     2510.41     32.39 o 
   4   5   2      593.68      606.03     11.44 o 
   5   5   2      576.41      587.24     14.57 o 
   6   5   2      405.87      388.64     13.74 o 
   7   5   2      785.40      697.69     25.98 o 
   8   5   2       57.26       61.14      9.49 o 
   9   5   2       22.12       31.73      8.67 o 
  10   5   2      151.04      132.92     13.42 o 
  11   5   2      173.52      153.47     14.98 o 
  12   5   2        8.35       10.06     10.42 o 
  13   5   2       65.12       54.97     14.20 o 
 -13   6   2       82.33       69.54     16.87 o 
 -12   6   2       41.88       42.97     11.77 o 
 -11   6   2      179.88      182.74     14.28 o 
 -10   6   2        3.22        3.02      6.69 o 
  -9   6   2       62.98       71.83      9.58 o 
  -8   6   2     2120.11     1942.19     42.39 o 
  -7   6   2      645.02      609.39     18.13 o 
  -6   6   2      145.13      153.81      9.72 o 
  -5   6   2      129.53      144.01      8.84 o 
  -4   6   2      637.58      752.78     17.15 o 
  -3   6   2      796.22      847.73     17.57 o 
  -2   6   2      218.55      223.85      6.84 o 
  -1   6   2      706.15      698.03     11.28 o 
   0   6   2     8364.24     8637.84     75.73 o 
   1   6   2      711.80      716.60     10.09 o 
   2   6   2      220.29      226.19      5.88 o 
   3   6   2      781.45      857.07     15.59 o 
   4   6   2      642.13      764.39     16.18 o 
   5   6   2      125.98      112.55     11.97 o 
   6   6   2      150.30      176.09     16.18 o 
   7   6   2      635.30      672.81     22.43 o 
   8   6   2     2113.35     1968.99     42.56 o 
   9   6   2       60.18       68.57     10.74 o 
  10   6   2        4.16       13.03      8.11 o 
  11   6   2      178.22      206.15     17.21 o 
  12   6   2       35.66       21.91     10.86 o 
  13   6   2       80.81       74.77     15.68 o 
 -13   7   2       54.19       75.78     18.66 o 
 -12   7   2      228.06      239.04     25.28 o 
 -11   7   2      189.48      204.50     17.04 o 
 -10   7   2      425.39      395.34     18.26 o 
  -9   7   2      157.22      169.67     12.89 o 
  -8   7   2      215.78      230.97     15.30 o 
  -7   7   2     1222.79     1144.34     29.86 o 
  -6   7   2      881.00      863.49     26.46 o 
  -5   7   2      344.42      343.00     12.86 o 
  -4   7   2      268.10      295.03     11.44 o 
  -3   7   2     1845.47     1832.76     23.88 o 
  -2   7   2     2520.04     2455.01     28.20 o 
  -1   7   2     1303.30     1343.62     17.96 o 
   0   7   2      444.11      472.24      9.46 o 
   1   7   2     1270.63     1311.23     15.87 o 
   2   7   2     2558.42     2489.69     25.20 o 
   3   7   2     1827.70     1797.31     23.51 o 
   4   7   2      251.78      275.64     13.32 o 
   5   7   2      342.67      322.76     15.04 o 
   6   7   2      896.97      866.51     25.09 o 
   7   7   2     1217.88     1100.14     29.99 o 
   8   7   2      209.04      190.78     14.48 o 
   9   7   2      158.01      152.18     14.39 o 
  10   7   2      406.93      380.20     20.89 o 
  11   7   2      198.42      194.34     17.69 o 
  12   7   2      221.58      259.84     23.03 o 
  13   7   2       55.77       53.89     14.35 o 
 -12   8   2      172.29      173.55     19.74 o 
 -11   8   2        1.73        8.38      8.76 o 
 -10   8   2       59.96       63.38     11.10 o 
  -9   8   2       27.87       22.22      8.03 o 
  -8   8   2      297.17      268.19     16.82 o 
  -7   8   2      446.17      433.63     19.32 o 
  -6   8   2      560.23      562.17     20.81 o 
  -5   8   2       47.09       39.98      9.22 o 
  -4   8   2      677.09      660.29     17.60 o 
  -3   8   2      164.47      189.59      7.71 o 
  -2   8   2      599.36      569.74     12.09 o 
  -1   8   2      200.70      196.72      6.69 o 
   0   8   2     5033.24     4986.96     48.38 o 
   1   8   2      196.57      203.32      6.05 o 
   2   8   2      596.37      598.08     10.35 o 
   3   8   2      164.91      159.09      9.59 o 
   4   8   2      706.22      676.39     23.64 o 
   5   8   2       46.47       31.10      8.25 o 
   6   8   2      559.90      542.11     30.57 o 
   7   8   2      442.22      433.06     19.61 o 
   8   8   2      300.43      296.95     28.88 o 
   9   8   2       28.50       30.14      9.93 o 
  10   8   2       61.41       61.18     11.90 o 
  11   8   2        1.13        2.24      9.80 o 
  12   8   2      163.34      171.97     20.25 o 
 -12   9   2       73.35       78.56     13.43 o 
 -11   9   2       45.58       39.82     10.95 o 
 -10   9   2      290.26      299.64     18.27 o 
  -9   9   2      171.98      154.48     13.48 o 
  -8   9   2     1049.75     1026.66     31.14 o 
  -7   9   2       45.23       43.35      9.68 o 
  -6   9   2     2754.74     2657.38     63.29 o 
  -5   9   2      172.06      155.09     12.75 o 
  -4   9   2      870.24      869.66     24.86 o 
  -3   9   2       14.91       20.47      6.68 o 
  -2   9   2     2136.10     2057.11     24.82 o 
  -1   9   2        8.04        3.26      3.29 o 
   0   9   2       72.60       61.87      5.04 o 
   1   9   2        6.58        2.69      2.78 o 
   2   9   2     2095.38     2021.15     26.86 o 
   3   9   2       20.99       26.81      6.00 o 
   4   9   2      891.58      917.54     25.68 o 
   5   9   2      175.17      163.41     12.72 o 
   6   9   2     2796.55     2633.88     51.78 o 
   7   9   2       50.75       50.26     10.23 o 
   8   9   2     1029.59     1001.58     31.63 o 
   9   9   2      163.65      150.63     15.61 o 
  10   9   2      292.00      299.41     32.02 o 
  11   9   2       44.70       30.09     14.88 o 
  12   9   2       75.66       52.45     15.41 o 
 -11  10   2      147.50      204.24     18.20 o 
 -10  10   2        3.40       11.60      9.44 o 
  -9  10   2      285.26      282.11     17.22 o 
  -8  10   2      209.35      191.86     16.29 o 
  -7  10   2      662.19      646.00     32.73 o 
  -6  10   2       31.30       35.74      9.28 o 
  -5  10   2      770.03      751.48     24.61 o 
  -4  10   2     1328.94     1318.47     40.50 o 
  -3  10   2      233.42      204.23     11.68 o 
  -2  10   2      104.95      102.84      7.32 o 
  -1  10   2        9.19        8.10      3.71 o 
   0  10   2     1025.89      936.99     15.17 o 
   1  10   2       10.05        8.20      3.78 o 
   2  10   2      104.96      109.99      7.00 o 
   3  10   2      227.76      226.26     12.16 o 
   4  10   2     1333.96     1348.50     38.72 o 
   5  10   2      779.56      755.96     24.95 o 
   6  10   2       34.16       29.41     12.76 o 
   7  10   2      664.80      644.68     24.79 o 
   8  10   2      211.74      183.44     16.47 o 
   9  10   2      283.66      275.70     19.60 o 
  10  10   2        4.36       29.98     12.18 o 
  11  10   2      151.23      151.87     19.62 o 
 -10  11   2      154.97      151.22     16.62 o 
  -9  11   2      133.09      119.44     27.36 o 
  -8  11   2      338.94      380.06     21.68 o 
  -7  11   2       38.04       27.37      9.79 o 
  -6  11   2      101.56       98.00     17.08 o 
  -5  11   2      265.26      251.18     16.30 o 
  -4  11   2      413.61      408.96     18.90 o 
  -3  11   2      627.98      616.73     19.42 o 
  -2  11   2      883.13      888.66     22.91 o 
  -1  11   2      650.03      662.79     14.06 o 
   0  11   2      476.89      470.30     11.09 o 
   1  11   2      669.59      674.57     15.01 o 
   2  11   2      901.55      891.09     20.81 o 
   3  11   2      644.60      644.56     19.69 o 
   4  11   2      419.05      435.88     19.49 o 
   5  11   2      252.91      277.55     17.03 o 
   6  11   2       85.98       76.51     16.12 o 
   7  11   2       36.06       44.34     11.05 o 
   8  11   2      349.18      357.41     21.64 o 
   9  11   2      139.36      128.08     17.64 o 
  10  11   2      156.18      143.03     19.50 o 
 -10  12   2      246.82      240.27     19.95 o 
  -9  12   2       33.12       42.13     11.36 o 
  -8  12   2      632.58      647.93     26.97 o 
  -7  12   2       12.63       10.42      9.71 o 
  -6  12   2      347.74      354.80     20.23 o 
  -5  12   2      171.64      174.44     15.01 o 
  -4  12   2       27.56       21.72      9.87 o 
  -3  12   2      125.11      120.95     10.88 o 
  -2  12   2        7.70       10.84      6.34 o 
  -1  12   2       27.09       17.34      6.00 o 
   0  12   2     1232.43     1228.69     22.35 o 
   1  12   2       26.05       17.71      4.97 o 
   2  12   2        7.08        9.83      6.32 o 
   3  12   2      124.73      122.84     11.29 o 
   4  12   2       29.26       23.73     13.44 o 
   5  12   2      167.46      174.80     15.03 o 
   6  12   2      343.07      362.46     22.15 o 
   7  12   2       12.05       -0.82      9.43 o 
   8  12   2      611.28      621.14     31.37 o 
   9  12   2       31.86       34.18     16.23 o 
  10  12   2      243.34      232.63     23.02 o 
  -9  13   2       65.10       75.54     13.60 o 
  -8  13   2       18.12       17.89     10.48 o 
  -7  13   2       19.66       35.54     12.33 o 
  -6  13   2      190.99      202.83     17.39 o 
  -5  13   2      146.71      140.30     14.87 o 
  -4  13   2      146.13      171.99     15.48 o 
  -3  13   2       22.53       25.81      8.21 o 
  -2  13   2      515.32      538.18     19.72 o 
  -1  13   2       15.17       21.15      7.58 o 
   0  13   2      296.76      303.47     23.22 o 
   1  13   2       16.36       15.46      6.34 o 
   2  13   2      507.78      536.83     19.64 o 
   3  13   2       19.41       19.13      8.08 o 
   4  13   2      148.65      162.48     15.77 o 
   5  13   2      144.23      138.92     15.01 o 
   6  13   2      203.41      186.99     17.46 o 
   7  13   2       20.84       24.72     15.07 o 
   8  13   2       21.59       19.39     11.52 o 
   9  13   2       62.56       59.49     19.78 o 
  -8  14   2      247.71      250.58     20.39 o 
  -7  14   2       13.79       10.63     10.10 o 
  -6  14   2        8.56        0.61     10.79 o 
  -5  14   2       12.75       16.73     11.82 o 
  -4  14   2       94.23       68.80     12.60 o 
  -3  14   2      347.37      298.67     22.94 o 
  -2  14   2      105.43      106.61     11.95 o 
  -1  14   2      311.43      327.73     19.49 o 
   0  14   2      701.16      657.74     26.11 o 
   1  14   2      313.90      306.65     22.80 o 
   2  14   2      103.79       91.09     13.82 o 
   3  14   2      346.74      393.10     40.18 o 
   4  14   2       82.94       72.21     13.00 o 
   5  14   2       13.85        9.24      9.89 o 
   6  14   2        8.80       25.12     12.27 o 
   7  14   2       14.14       29.53     13.22 o 
   8  14   2      252.01      238.17     23.60 o 
  -6  15   2      282.67      263.11     20.58 o 
  -5  15   2       77.09       82.86     16.28 o 
  -4  15   2      254.33      265.10     22.43 o 
  -3  15   2       46.41       34.84     12.45 o 
  -2  15   2      415.66      457.46     34.45 o 
  -1  15   2      171.70      194.29     17.47 o 
   0  15   2       79.51       57.18     12.49 o 
   1  15   2      173.32      126.74     15.83 o 
   2  15   2      420.18      456.15     33.15 o 
   3  15   2       43.56       11.71     15.11 o 
   4  15   2      252.78      255.49     23.78 o 
   5  15   2       80.13       71.62     15.75 o 
   6  15   2      280.44      293.06     28.35 o 
  -4  16   2      369.08      342.08     31.94 o 
  -3  16   2       26.62       15.92     13.97 o 
  -2  16   2       34.83       32.79     11.87 o 
  -1  16   2      112.75       98.88     15.34 o 
   0  16   2        2.75        3.60     10.60 o 
   1  16   2      111.26       93.05     14.96 o 
   2  16   2       33.97       33.90     12.49 o 
   3  16   2       25.11       27.20     17.07 o 
   4  16   2      372.60      405.69     35.56 o 
   0  17   2      285.54      330.04     34.05 o 
   1   0   3     3129.87     3515.09     51.55 o 
   2   0   3     5223.00     5918.24     77.17 o 
   3   0   3     2694.15     2868.39     33.43 o 
   4   0   3     2367.80     2611.88     34.76 o 
   5   0   3      638.53      596.39     12.34 o 
   6   0   3      188.08      174.12      7.53 o 
   7   0   3      234.64      218.94      8.45 o 
   8   0   3     2224.07     2119.22     29.99 o 
   9   0   3     6257.19     5923.65     73.48 o 
  10   0   3       37.64       32.76      7.18 o 
  11   0   3       44.87       34.22      7.96 o 
  12   0   3      331.28      291.64     18.25 o 
  13   0   3        2.35        2.88      9.77 o 
  14   0   3       22.55       36.84     12.43 o 
 -14   1   3      115.92       89.13     19.67 o 
 -13   1   3      387.47      398.03     21.83 o 
 -12   1   3       35.62       43.04      9.96 o 
 -11   1   3       19.70       18.44      7.88 o 
 -10   1   3       28.60       13.24      6.86 o 
  -9   1   3      254.76      253.45     11.03 o 
  -8   1   3     1166.62     1116.53     19.96 o 
  -7   1   3     1804.54     1773.78     23.04 o 
  -6   1   3       19.60       27.83      5.09 o 
  -5   1   3     2555.78     2623.56     31.12 o 
  -4   1   3      118.79      121.45      5.02 o 
  -3   1   3     4010.80     4046.32     41.70 o 
  -2   1   3     1305.39     1363.17     19.17 o 
  -1   1   3     5987.07     6079.65     78.93 o 
   0   1   3     1769.93     1725.41     24.28 o 
   1   1   3     5973.53     6122.64     90.31 o 
   2   1   3     1324.97     1347.35     25.34 o 
   3   1   3     3961.88     4043.57     59.94 o 
   4   1   3      127.07      131.52      6.16 o 
   5   1   3     2527.24     2653.47     31.17 o 
   6   1   3       19.32       27.31      4.11 o 
   7   1   3     1821.46     1826.48     27.92 o 
   8   1   3     1153.40     1101.52     22.01 o 
   9   1   3      255.66      248.69     12.75 o 
  10   1   3       25.05       14.06      6.21 o 
  11   1   3       19.37       28.77      7.77 o 
  12   1   3       34.13       24.00     10.44 o 
  13   1   3      385.70      409.81     26.06 o 
  14   1   3      112.01      102.59     23.75 o 
 -14   2   3       15.31       38.14     14.76 o 
 -13   2   3       81.66       87.78     20.69 o 
 -12   2   3       38.77       44.26      9.30 o 
 -11   2   3        9.13       -6.06      6.06 o 
 -10   2   3      324.91      323.82     15.10 o 
  -9   2   3      614.00      646.64     19.17 o 
  -8   2   3      244.26      227.70      9.44 o 
  -7   2   3     3088.50     3065.28     38.15 o 
  -6   2   3      265.63      242.14     11.45 o 
  -5   2   3       57.23       61.01      4.42 o 
  -4   2   3      926.28     1021.62     14.75 o 
  -3   2   3     1067.39     1049.35     14.15 o 
  -2   2   3      876.27      938.34     17.17 o 
  -1   2   3    46983.42    44816.42    571.45 o 
   0   2   3     1895.66     2036.24     29.00 o 
   1   2   3    46510.20    45319.75    507.70 o 
   2   2   3      870.58      927.63     13.63 o 
   3   2   3     1059.21     1051.92     15.62 o 
   4   2   3      919.31      996.99     14.43 o 
   5   2   3       58.74       66.33      4.40 o 
   6   2   3      273.95      240.83      7.86 o 
   7   2   3     3109.02     3115.56     37.72 o 
   8   2   3      241.17      232.06     13.94 o 
   9   2   3      605.57      665.32     17.48 o 
  10   2   3      322.39      323.04     14.97 o 
  11   2   3        8.53        9.21      8.99 o 
  12   2   3       41.70       29.24     11.15 o 
  13   2   3       84.05      115.66     16.93 o 
  14   2   3       17.63        8.50     11.18 o 
 -14   3   3      162.92      150.01     32.63 o 
 -13   3   3      152.67      156.95     19.00 o 
 -12   3   3      184.31      193.14     17.00 o 
 -11   3   3       35.16       12.88      7.89 o 
 -10   3   3      177.08      179.79     11.90 o 
  -9   3   3      144.34      128.26     10.09 o 
  -8   3   3     1311.50     1215.30     26.09 o 
  -7   3   3      443.47      425.19     14.48 o 
  -6   3   3       37.08       33.42      4.96 o 
  -5   3   3       95.39       96.91      5.49 o 
  -4   3   3    10097.64    10742.80    113.66 o 
  -3   3   3      115.26      118.26      8.46 o 
  -2   3   3     2276.84     2306.21     53.21 o 
  -1   3   3     2953.47     3123.71     42.67 o 
   0   3   3    24279.67    25004.06    277.06 o 
   1   3   3     2920.57     2992.61     34.63 o 
   2   3   3     2239.74     2289.96     26.13 o 
   3   3   3      124.09      126.18      4.68 o 
   4   3   3    10090.87    10814.83    113.97 o 
   5   3   3      108.15      112.65      5.87 o 
   6   3   3       41.56       43.90      5.16 o 
   7   3   3      426.22      408.58     12.40 o 
   8   3   3     1327.46     1257.04     23.49 o 
   9   3   3      143.29      115.67     15.86 o 
  10   3   3      179.82      194.13     21.23 o 
  11   3   3       34.87       19.85      8.88 o 
  12   3   3      183.23      175.84     16.16 o 
  13   3   3      160.65      161.93     19.25 o 
  14   3   3      162.76      198.69     21.54 o 
 -13   4   3      406.01      418.03     23.45 o 
 -12   4   3      151.72      158.59     18.60 o 
 -11   4   3       49.15       42.82      9.80 o 
 -10   4   3      351.51      307.23     13.48 o 
  -9   4   3     1417.57     1339.31     26.35 o 
  -8   4   3     1119.94     1037.22     22.02 o 
  -7   4   3      101.01      108.81      7.99 o 
  -6   4   3      466.47      459.26     10.62 o 
  -5   4   3      705.99      775.76     19.19 o 
  -4   4   3       63.24       66.02      7.70 o 
  -3   4   3     1143.73     1262.09     21.02 o 
  -2   4   3      443.93      463.90      8.82 o 
  -1   4   3     2726.68     2615.86     28.32 o 
   0   4   3      495.39      532.06     10.53 o 
   1   4   3     2766.21     2629.30     27.24 o 
   2   4   3      451.74      464.68      7.87 o 
   3   4   3     1166.47     1264.11     20.00 o 
   4   4   3       59.73       69.48      5.31 o 
   5   4   3      695.35      741.28     16.66 o 
   6   4   3      464.90      441.01     12.41 o 
   7   4   3      106.20      122.71      7.83 o 
   8   4   3     1129.35     1134.66     36.96 o 
   9   4   3     1422.34     1289.84     33.36 o 
  10   4   3      345.67      278.76     17.13 o 
  11   4   3       46.48       32.10     11.37 o 
  12   4   3      154.59      142.85     20.83 o 
  13   4   3      404.63      383.76     26.55 o 
 -13   5   3      308.56      353.61     25.51 o 
 -12   5   3       33.93       44.44     11.16 o 
 -11   5   3       24.12       20.47      9.29 o 
 -10   5   3      207.41      211.32     15.77 o 
  -9   5   3      236.42      229.74     11.64 o 
  -8   5   3     1719.35     1631.96     29.15 o 
  -7   5   3     1805.07     1703.95     28.95 o 
  -6   5   3      291.94      259.19     11.41 o 
  -5   5   3      204.28      187.65      9.30 o 
  -4   5   3     1317.23     1241.85     22.64 o 
  -3   5   3      539.68      544.37     13.01 o 
  -2   5   3      895.60      903.55     13.49 o 
  -1   5   3     3297.66     3358.87     39.49 o 
   0   5   3     2726.45     2697.46     32.90 o 
   1   5   3     3318.90     3418.04     32.60 o 
   2   5   3      882.99      910.20     11.76 o 
   3   5   3      519.13      527.12     10.80 o 
   4   5   3     1296.15     1271.60     19.38 o 
   5   5   3      199.26      185.96      9.60 o 
   6   5   3      281.64      237.35     13.58 o 
   7   5   3     1785.59     1723.30     37.07 o 
   8   5   3     1713.18     1655.26     37.63 o 
   9   5   3      236.28      240.50     17.11 o 
  10   5   3      200.50      176.04     14.92 o 
  11   5   3       23.94       31.58     10.36 o 
  12   5   3       33.41       22.94     13.02 o 
  13   5   3      312.35      307.99     25.21 o 
 -13   6   3       63.23      100.32     16.43 o 
 -12   6   3       17.77       22.74     10.71 o 
 -11   6   3      377.86      408.33     19.23 o 
 -10   6   3       88.17       99.50     10.99 o 
  -9   6   3      181.00      193.95     12.88 o 
  -8   6   3       92.81      108.00     10.71 o 
  -7   6   3     5120.04     4824.01     61.50 o 
  -6   6   3      318.72      298.44     15.60 o 
  -5   6   3      285.72      297.45     11.63 o 
  -4   6   3      760.43      782.93     17.68 o 
  -3   6   3      681.68      731.47     13.33 o 
  -2   6   3      522.83      521.97     10.18 o 
  -1   6   3     4909.29     4995.54     56.45 o 
   0   6   3        1.29       14.80      3.55 o 
   1   6   3     4849.30     4954.53     46.35 o 
   2   6   3      516.42      530.07      8.72 o 
   3   6   3      679.54      724.36     13.42 o 
   4   6   3      762.07      776.81     15.53 o 
   5   6   3      291.84      302.73     13.84 o 
   6   6   3      319.19      304.13     15.65 o 
   7   6   3     5102.38     4719.27     77.03 o 
   8   6   3       96.39      109.28     11.75 o 
   9   6   3      190.76      200.61     15.28 o 
  10   6   3       87.19       65.01     14.87 o 
  11   6   3      383.99      429.34     36.67 o 
  12   6   3       19.14       20.04     10.20 o 
  13   6   3       61.14       81.00     16.09 o 
 -13   7   3       60.45       58.90     18.29 o 
 -12   7   3       61.09      107.54     16.63 o 
 -11   7   3       25.67       21.63      8.76 o 
 -10   7   3      290.93      301.36     16.61 o 
  -9   7   3       93.48       90.81     10.68 o 
  -8   7   3      103.70       93.44      9.99 o 
  -7   7   3      600.32      549.70     20.39 o 
  -6   7   3      116.86      121.50      9.59 o 
  -5   7   3       80.82       70.85      7.61 o 
  -4   7   3      360.57      389.70     13.12 o 
  -3   7   3      447.95      454.42     15.01 o 
  -2   7   3      808.79      848.77     14.59 o 
  -1   7   3     1838.08     1927.93     25.20 o 
   0   7   3       10.34        6.33      2.68 o 
   1   7   3     1860.75     1976.97     22.39 o 
   2   7   3      821.93      870.41     11.86 o 
   3   7   3      469.76      496.58     13.64 o 
   4   7   3      371.31      398.02     15.65 o 
   5   7   3       88.55      104.71     11.31 o 
   6   7   3      124.20      145.29     12.01 o 
   7   7   3      580.91      525.10     20.75 o 
   8   7   3      112.09      122.64     18.91 o 
   9   7   3       94.56       88.67     16.89 o 
  10   7   3      293.73      267.40     18.45 o 
  11   7   3       25.86       18.82     13.34 o 
  12   7   3       64.54       90.95     16.15 o 
  13   7   3       66.95       77.12     16.24 o 
 -12   8   3      170.39      196.70     21.01 o 
 -11   8   3      210.02      230.02     17.74 o 
 -10   8   3       34.00       38.87      9.37 o 
  -9   8   3     1004.30      936.72     26.80 o 
  -8   8   3       48.07       23.91      8.23 o 
  -7   8   3      716.86      694.73     23.80 o 
  -6   8   3      906.43      923.32     34.50 o 
  -5   8   3       40.52       41.24      6.91 o 
  -4   8   3      209.88      218.84     16.07 o 
  -3   8   3       15.73       20.32      4.27 o 
  -2   8   3      678.71      722.22     13.07 o 
  -1   8   3     3112.24     3025.03     39.98 o 
   0   8   3     2024.92     2034.11     25.52 o 
   1   8   3     3129.10     3085.44     32.54 o 
   2   8   3      707.83      750.04     12.55 o 
   3   8   3       15.03       11.79      5.01 o 
   4   8   3      211.16      205.49      9.44 o 
   5   8   3       39.70       39.13      8.47 o 
   6   8   3      897.88      848.00     25.87 o 
   7   8   3      715.54      634.77     23.36 o 
   8   8   3       46.42       34.89      8.98 o 
   9   8   3     1031.97      949.60     31.07 o 
  10   8   3       36.96       19.99     11.64 o 
  11   8   3      205.87      205.37     23.95 o 
  12   8   3      172.75      207.68     21.68 o 
 -12   9   3       51.46       79.67     13.24 o 
 -11   9   3        5.63       21.14     10.09 o 
 -10   9   3       14.64       14.79      8.12 o 
  -9   9   3       55.66       27.05     12.71 o 
  -8   9   3      321.97      290.82     15.98 o 
  -7   9   3     1757.25     1705.97     40.29 o 
  -6   9   3       57.38       48.45      9.25 o 
  -5   9   3      733.96      682.80     22.47 o 
  -4   9   3      502.45      475.32     21.21 o 
  -3   9   3     2014.44     1963.84     27.98 o 
  -2   9   3      168.70      178.26     12.14 o 
  -1   9   3      836.50      869.73     14.47 o 
   0   9   3     2752.72     2827.05     31.69 o 
   1   9   3      854.72      867.71     14.71 o 
   2   9   3      160.52      167.12      7.58 o 
   3   9   3     1987.01     1926.83     31.56 o 
   4   9   3      493.92      461.40     18.70 o 
   5   9   3      701.30      691.75     23.25 o 
   6   9   3       62.88       44.83      9.53 o 
   7   9   3     1757.12     1755.99     41.35 o 
   8   9   3      316.92      279.59     21.15 o 
   9   9   3       58.58       54.79     11.71 o 
  10   9   3       15.45        3.37      9.16 o 
  11   9   3        5.52       16.77     11.37 o 
  12   9   3       48.46       60.63     18.21 o 
 -11  10   3       81.40       91.72     16.71 o 
 -10  10   3      167.81      175.74     18.27 o 
  -9  10   3      756.68      755.08     25.42 o 
  -8  10   3      290.16      266.05     21.03 o 
  -7  10   3      671.06      617.86     24.12 o 
  -6  10   3       10.54       12.42      7.84 o 
  -5  10   3      316.93      273.26     15.78 o 
  -4  10   3      746.31      694.83     22.84 o 
  -3  10   3      716.36      708.02     17.55 o 
  -2  10   3      816.56      804.92     15.74 o 
  -1  10   3      647.21      651.27     14.10 o 
   0  10   3       64.03       50.88      5.23 o 
   1  10   3      618.68      618.10     12.99 o 
   2  10   3      811.39      802.06     16.27 o 
   3  10   3      719.47      703.67     18.07 o 
   4  10   3      747.70      768.48     24.18 o 
   5  10   3      314.59      331.05     33.76 o 
   6  10   3       10.50        0.86      7.28 o 
   7  10   3      658.15      619.78     24.61 o 
   8  10   3      279.14      244.43     18.56 o 
   9  10   3      748.04      694.60     28.39 o 
  10  10   3      166.58      152.35     18.88 o 
  11  10   3       82.26      106.47     22.52 o 
 -10  11   3       78.91       91.80     13.76 o 
  -9  11   3       45.62       62.56     12.40 o 
  -8  11   3      307.32      339.08     18.12 o 
  -7  11   3      417.48      363.66     20.25 o 
  -6  11   3      361.30      340.39     18.87 o 
  -5  11   3      355.20      363.43     18.63 o 
  -4  11   3      348.87      341.57     17.67 o 
  -3  11   3      455.99      444.62     16.84 o 
  -2  11   3      101.65       95.88      7.71 o 
  -1  11   3      327.30      315.85     10.22 o 
   0  11   3     1549.40     1619.81     24.88 o 
   1  11   3      333.70      319.66     11.75 o 
   2  11   3      105.82       92.90      7.26 o 
   3  11   3      468.85      449.66     15.39 o 
   4  11   3      344.49      331.88     17.58 o 
   5  11   3      354.79      334.59     18.47 o 
   6  11   3      357.64      347.36     19.47 o 
   7  11   3      425.89      444.09     22.37 o 
   8  11   3      300.60      264.86     19.40 o 
   9  11   3       46.75       42.88     13.51 o 
  10  11   3       76.87       85.57     16.55 o 
 -10  12   3      207.84      246.30     23.44 o 
  -9  12   3      355.84      374.04     31.41 o 
  -8  12   3      255.35      248.68     18.74 o 
  -7  12   3      445.81      449.13     29.76 o 
  -6  12   3      111.31      120.01     14.04 o 
  -5  12   3       21.59       13.84     10.70 o 
  -4  12   3      263.45      241.43     16.04 o 
  -3  12   3      230.98      225.89     13.44 o 
  -2  12   3      370.81      372.69     15.85 o 
  -1  12   3      533.82      518.47     15.10 o 
   0  12   3       73.96       77.68      7.17 o 
   1  12   3      542.13      537.66     14.40 o 
   2  12   3      352.75      364.66     14.46 o 
   3  12   3      232.93      199.58     12.96 o 
   4  12   3      275.46      252.10     16.62 o 
   5  12   3       22.93       16.47      8.56 o 
   6  12   3      122.19      101.13     14.06 o 
   7  12   3      443.48      441.81     25.82 o 
   8  12   3      266.48      244.19     22.22 o 
   9  12   3      353.78      356.80     26.50 o 
  10  12   3      204.81      201.32     22.65 o 
  -9  13   3       67.36       84.42     23.89 o 
  -8  13   3       26.96       11.57     11.18 o 
  -7  13   3      210.95      206.31     17.77 o 
  -6  13   3       64.01       50.82     16.48 o 
  -5  13   3      162.56      168.82     15.98 o 
  -4  13   3       28.17       21.13      9.47 o 
  -3  13   3      514.17      554.90     27.38 o 
  -2  13   3      413.69      391.34     15.97 o 
  -1  13   3      114.60      126.94     12.98 o 
   0  13   3       73.70       77.87      8.87 o 
   1  13   3      112.36      112.76      9.41 o 
   2  13   3      419.67      399.02     20.06 o 
   3  13   3      493.29      493.14     21.96 o 
   4  13   3       26.64       18.20      9.00 o 
   5  13   3      175.76      179.55     16.49 o 
   6  13   3       67.16       55.56     12.75 o 
   7  13   3      207.32      222.73     21.97 o 
   8  13   3       24.82       28.14     12.70 o 
   9  13   3       64.61       52.66     15.51 o 
  -8  14   3       79.65       77.76     19.93 o 
  -7  14   3      137.65      164.11     20.11 o 
  -6  14   3       10.87       -2.40      8.83 o 
  -5  14   3        4.93       -2.15      9.03 o 
  -4  14   3      167.61      168.73     20.97 o 
  -3  14   3       58.73       40.15     16.59 o 
  -2  14   3      367.38      357.94     23.62 o 
  -1  14   3      770.42      798.79     49.65 o 
   0  14   3      296.83      305.20     19.14 o 
   1  14   3      775.93      803.84     28.07 o 
   2  14   3      372.34      368.15     20.43 o 
   3  14   3       55.71       54.65     14.52 o 
   4  14   3      164.25      151.11     15.84 o 
   5  14   3        4.32        8.70     10.61 o 
   6  14   3       11.18        1.86     11.07 o 
   7  14   3      127.10      135.40     19.48 o 
   8  14   3       79.17       66.18     16.41 o 
  -6  15   3      118.50      105.05     17.44 o 
  -5  15   3      377.19      325.75     21.53 o 
  -4  15   3       16.63       11.58      9.80 o 
  -3  15   3      297.24      301.75     20.24 o 
  -2  15   3       23.45       20.65     10.54 o 
  -1  15   3       43.79       47.92     12.10 o 
   0  15   3      597.07      595.66     27.90 o 
   1  15   3       48.55       45.67     11.78 o 
   2  15   3       22.45       20.19     10.53 o 
   3  15   3      309.00      290.17     29.89 o 
   4  15   3       17.39        3.07     12.91 o 
   5  15   3      367.89      328.84     38.18 o 
   6  15   3      114.23      125.51     27.36 o 
  -4  16   3       56.98       60.28     12.11 o 
  -3  16   3      288.72      282.41     21.14 o 
  -2  16   3       91.10       99.09     13.80 o 
  -1  16   3      308.34      337.04     27.30 o 
   0  16   3       23.61       21.24     10.23 o 
   1  16   3      306.26      326.62     31.42 o 
   2  16   3       87.05       65.49     13.77 o 
   3  16   3      285.25      314.28     25.80 o 
   4  16   3       58.83       56.27     20.09 o 
   0   0   4     5510.41     5850.64    150.33 o 
   1   0   4     1286.38     1419.61     21.64 o 
   2   0   4     1639.66     1718.70     34.55 o 
   3   0   4      537.51      627.14     13.23 o 
   4   0   4    15208.72    15567.94    160.42 o 
   5   0   4      772.27      765.90     14.43 o 
   6   0   4     1189.22     1097.31     23.03 o 
   7   0   4      336.17      341.37     11.10 o 
   8   0   4     2228.45     2279.82     34.25 o 
   9   0   4     1437.87     1358.39     35.60 o 
  10   0   4      209.32      184.91     13.28 o 
  11   0   4      538.60      534.77     21.98 o 
  12   0   4      907.78      987.79     38.24 o 
  13   0   4      118.92      121.05     16.95 o 
  14   0   4       89.82       98.68     16.86 o 
 -14   1   4       25.32       32.40     16.64 o 
 -13   1   4       57.96       62.39     16.49 o 
 -12   1   4       37.64       52.72     10.34 o 
 -11   1   4       75.41       83.88     10.22 o 
 -10   1   4      945.93      961.53     24.85 o 
  -9   1   4      597.24      597.00     14.88 o 
  -8   1   4      591.27      578.36     14.15 o 
  -7   1   4       32.12       29.25      4.84 o 
  -6   1   4     2177.46     2255.72     29.05 o 
  -5   1   4      385.30      402.12      9.39 o 
  -4   1   4      269.75      296.66      7.43 o 
  -3   1   4      128.35      146.03      5.01 o 
  -2   1   4     5819.23     5797.82     62.12 o 
  -1   1   4     1239.76     1325.97     18.13 o 
   0   1   4    16548.49    17308.04    200.95 o 
   1   1   4     1232.32     1310.11     18.41 o 
   2   1   4     5869.40     5798.17     57.36 o 
   3   1   4      123.20      135.49      4.61 o 
   4   1   4      261.64      294.42      7.39 o 
   5   1   4      385.61      416.06      9.46 o 
   6   1   4     2177.73     2269.40     28.89 o 
   7   1   4       28.91       21.45      4.73 o 
   8   1   4      586.52      573.26     13.94 o 
   9   1   4      581.28      532.19     16.10 o 
  10   1   4      969.84      970.92     22.51 o 
  11   1   4       75.34       50.31     11.45 o 
  12   1   4       43.45       50.24     12.41 o 
  13   1   4       58.35       53.16     16.64 o 
  14   1   4       24.40       28.25     12.63 o 
 -14   2   4      158.42      124.34     21.90 o 
 -13   2   4       30.47        9.32      9.84 o 
 -12   2   4      220.00      229.30     15.11 o 
 -11   2   4      148.40      132.22     11.75 o 
 -10   2   4      400.72      372.97     18.49 o 
  -9   2   4      637.77      588.55     16.50 o 
  -8   2   4       37.83       35.44      5.83 o 
  -7   2   4      158.34      152.72      7.54 o 
  -6   2   4      492.75      513.06     11.57 o 
  -5   2   4      118.54      134.03      5.82 o 
  -4   2   4      479.44      372.07      8.34 o 
  -3   2   4      502.78      535.41     10.49 o 
  -2   2   4     4215.78     4230.53     51.41 o 
  -1   2   4     9863.38    10360.52    117.32 o 
   0   2   4    14268.13    14450.28    181.07 o 
   1   2   4     9868.18    10300.99    116.32 o 
   2   2   4     4155.96     4097.02     50.44 o 
   3   2   4      493.08      519.99     10.45 o 
   4   2   4      480.60      376.94      8.20 o 
   5   2   4      124.98      138.93      5.69 o 
   6   2   4      496.28      519.92     11.40 o 
   7   2   4      158.74      159.04      8.64 o 
   8   2   4       36.55       45.21      6.57 o 
   9   2   4      642.11      600.69     16.65 o 
  10   2   4      393.18      387.85     18.46 o 
  11   2   4      150.59      142.13     13.70 o 
  12   2   4      212.91      233.81     19.97 o 
  13   2   4       32.41       45.19     16.78 o 
  14   2   4      152.56      155.25     19.96 o 
 -14   3   4       74.20       88.68     18.05 o 
 -13   3   4        1.17       13.44      9.65 o 
 -12   3   4      211.73      263.78     18.11 o 
 -11   3   4      217.95      223.45     16.73 o 
 -10   3   4      400.87      421.29     18.82 o 
  -9   3   4      707.35      654.54     17.63 o 
  -8   3   4      410.60      425.44     13.84 o 
  -7   3   4      285.65      282.60      9.89 o 
  -6   3   4      150.26      177.91      7.25 o 
  -5   3   4     1342.88     1429.18     20.22 o 
  -4   3   4     1895.23     2077.97     25.37 o 
  -3   3   4      946.92     1032.01     14.21 o 
  -2   3   4     4245.21     4218.96     55.28 o 
  -1   3   4    12845.25    13280.55    150.37 o 
   0   3   4    24346.29    25396.93    254.87 o 
   1   3   4    12862.30    13356.83    126.84 o 
   2   3   4     4176.47     4186.70     51.42 o 
   3   3   4      952.76     1001.45     14.73 o 
   4   3   4     1915.27     2106.19     25.79 o 
   5   3   4     1349.25     1455.03     22.08 o 
   6   3   4      159.86      179.49      7.93 o 
   7   3   4      283.12      278.78     10.63 o 
   8   3   4      425.71      446.07     14.01 o 
   9   3   4      725.33      653.06     23.16 o 
  10   3   4      383.14      436.51     20.11 o 
  11   3   4      221.54      225.97     16.50 o 
  12   3   4      216.96      220.16     26.12 o 
  13   3   4        1.13        1.22     10.10 o 
  14   3   4       75.54       70.81     19.09 o 
 -13   4   4       19.13       14.54     10.88 o 
 -12   4   4      211.73      254.48     18.37 o 
 -11   4   4      183.17      198.13     15.73 o 
 -10   4   4      289.12      285.31     13.33 o 
  -9   4   4      208.88      215.77     11.22 o 
  -8   4   4      693.50      639.18     29.38 o 
  -7   4   4      885.07      794.76     36.16 o 
  -6   4   4     1043.72      940.49     28.41 o 
  -5   4   4      423.04      422.42     12.80 o 
  -4   4   4     4212.22     4168.82     55.07 o 
  -3   4   4     1360.06     1354.93     22.38 o 
  -2   4   4      740.31      801.06     11.25 o 
  -1   4   4     3165.27     3361.15     33.03 o 
   0   4   4    16642.89    18152.61    170.18 o 
   1   4   4     3206.15     3350.92     35.83 o 
   2   4   4      695.56      756.15     11.17 o 
   3   4   4     1339.59     1370.26     19.54 o 
   4   4   4     4268.44     4231.42     45.15 o 
   5   4   4      419.09      418.00     11.86 o 
   6   4   4     1011.84      911.38     17.44 o 
   7   4   4      882.33      802.55     19.84 o 
   8   4   4      695.01      693.05     22.74 o 
   9   4   4      213.86      203.78     17.62 o 
  10   4   4      299.75      304.95     17.87 o 
  11   4   4      181.33      185.25     17.88 o 
  12   4   4      231.72      257.70     19.01 o 
  13   4   4       21.10       16.65     11.43 o 
 -13   5   4      190.61      213.29     20.87 o 
 -12   5   4      310.88      281.82     19.54 o 
 -11   5   4       34.02       34.70      9.10 o 
 -10   5   4      481.48      443.86     18.22 o 
  -9   5   4      456.96      419.07     15.06 o 
  -8   5   4      375.66      328.36     12.93 o 
  -7   5   4     1974.32     1863.61     30.56 o 
  -6   5   4     1081.29     1047.14     27.37 o 
  -5   5   4      118.99       99.00      6.84 o 
  -4   5   4      397.06      434.43     12.54 o 
  -3   5   4     1482.86     1645.68     29.43 o 
  -2   5   4      100.90      127.45      5.36 o 
  -1   5   4     2214.89     2257.94     28.14 o 
   0   5   4      830.80      888.33     14.49 o 
   1   5   4     2222.22     2252.55     23.60 o 
   2   5   4      120.23      138.85      6.18 o 
   3   5   4     1467.66     1623.08     28.08 o 
   4   5   4      392.47      425.59     11.75 o 
   5   5   4      119.88      103.27     10.55 o 
   6   5   4     1095.48     1043.01     28.52 o 
   7   5   4     1986.21     1791.21     38.65 o 
   8   5   4      365.31      358.12     17.53 o 
   9   5   4      442.42      436.53     19.85 o 
  10   5   4      499.27      465.34     30.69 o 
  11   5   4       31.36       28.49      9.72 o 
  12   5   4      307.21      295.22     20.16 o 
  13   5   4      193.03      181.03     20.72 o 
 -13   6   4      107.53      119.66     17.32 o 
 -12   6   4      506.29      535.28     33.70 o 
 -11   6   4       33.16       33.01      8.80 o 
 -10   6   4       47.37       55.73      9.22 o 
  -9   6   4      346.20      345.52     16.00 o 
  -8   6   4      211.51      192.32     10.75 o 
  -7   6   4       69.13       82.81      9.46 o 
  -6   6   4      492.72      491.12     15.38 o 
  -5   6   4      129.14      134.21     10.44 o 
  -4   6   4      791.95      733.03     17.31 o 
  -3   6   4      195.92      225.70      9.28 o 
  -2   6   4     1612.07     1640.81     20.69 o 
  -1   6   4     1653.51     1722.10     22.30 o 
   0   6   4     1098.29     1102.61     16.54 o 
   1   6   4     1666.73     1742.41     21.43 o 
   2   6   4     1572.75     1603.80     17.70 o 
   3   6   4      197.74      252.95     10.27 o 
   4   6   4      790.50      744.58     18.88 o 
   5   6   4      140.34      145.71     14.39 o 
   6   6   4      487.11      493.76     19.14 o 
   7   6   4       62.16       63.95      9.44 o 
   8   6   4      213.99      197.60     14.51 o 
   9   6   4      338.16      363.39     19.22 o 
  10   6   4       42.02       35.15      9.53 o 
  11   6   4       34.63       29.42     10.44 o 
  12   6   4      501.49      524.62     25.79 o 
  13   6   4      103.33      113.53     39.59 o 
 -12   7   4       47.82       53.11     13.01 o 
 -11   7   4       28.94       31.22      9.37 o 
 -10   7   4      816.33      877.44     25.94 o 
  -9   7   4       81.23       88.17     10.34 o 
  -8   7   4      200.08      196.39     12.62 o 
  -7   7   4       43.04       35.92      6.32 o 
  -6   7   4      209.69      230.96     13.51 o 
  -5   7   4      159.38      139.42      9.38 o 
  -4   7   4      127.86      148.77      8.88 o 
  -3   7   4      202.53      226.96     10.03 o 
  -2   7   4      890.53      914.78     15.04 o 
  -1   7   4       20.71       19.66      3.71 o 
   0   7   4       43.75       50.47      4.52 o 
   1   7   4       20.44       14.15      3.36 o 
   2   7   4      885.31      898.86     12.42 o 
   3   7   4      205.45      241.82      8.82 o 
   4   7   4      133.42      129.18      7.54 o 
   5   7   4      164.31      154.62     11.84 o 
   6   7   4      222.15      217.06     14.16 o 
   7   7   4       48.56       43.23     12.42 o 
   8   7   4      201.74      188.72     14.61 o 
   9   7   4       86.45       85.13     11.98 o 
  10   7   4      809.94      808.25     29.28 o 
  11   7   4       30.26       31.03     10.95 o 
  12   7   4       47.62       60.23     14.53 o 
 -12   8   4      306.51      350.57     25.20 o 
 -11   8   4      137.87      161.51     15.68 o 
 -10   8   4      245.65      265.49     26.60 o 
  -9   8   4        8.70       10.15      7.37 o 
  -8   8   4      194.03      172.30     12.54 o 
  -7   8   4      361.47      342.97     15.58 o 
  -6   8   4      120.16      116.20     10.12 o 
  -5   8   4      608.77      640.93     36.98 o 
  -4   8   4     3585.80     3509.71     50.87 o 
  -3   8   4      273.03      281.37     10.87 o 
  -2   8   4       69.09       72.31      4.90 o 
  -1   8   4      592.78      596.48     12.60 o 
   0   8   4      433.88      429.35      9.72 o 
   1   8   4      602.37      592.11     12.27 o 
   2   8   4       77.92       80.35      5.13 o 
   3   8   4      271.92      290.33     10.04 o 
   4   8   4     3583.12     3357.00     51.86 o 
   5   8   4      597.17      633.88     24.52 o 
   6   8   4      132.19      120.48     11.86 o 
   7   8   4      350.51      335.42     18.05 o 
   8   8   4      197.08      154.63     14.28 o 
   9   8   4        7.27        6.12      8.30 o 
  10   8   4      251.54      284.11     19.71 o 
  11   8   4      133.08      139.56     18.52 o 
  12   8   4      292.41      297.17     24.88 o 
 -12   9   4      160.78      124.66     18.62 o 
 -11   9   4      143.71      156.88     16.25 o 
 -10   9   4      181.18      207.88     26.23 o 
  -9   9   4      150.35      154.79     13.30 o 
  -8   9   4      127.66      128.81     11.99 o 
  -7   9   4      214.90      208.99     13.57 o 
  -6   9   4      610.17      572.74     21.62 o 
  -5   9   4     1397.52     1263.74     31.47 o 
  -4   9   4      391.50      370.84     14.05 o 
  -3   9   4      186.21      190.99      9.61 o 
  -2   9   4     4080.15     4008.43     47.67 o 
  -1   9   4      640.67      663.21     14.05 o 
   0   9   4      748.35      779.13     13.95 o 
   1   9   4      653.12      654.43     13.64 o 
   2   9   4     4123.39     4000.11     45.19 o 
   3   9   4      190.39      180.75      9.10 o 
   4   9   4      381.91      365.43     15.22 o 
   5   9   4     1398.67     1330.90     32.80 o 
   6   9   4      602.42      547.03     22.50 o 
   7   9   4      220.93      222.63     16.43 o 
   8   9   4      130.31      100.96     12.93 o 
   9   9   4      145.48      159.29     18.15 o 
  10   9   4      190.69      201.70     18.13 o 
  11   9   4      146.63      153.96     19.69 o 
  12   9   4      157.20      131.70     18.89 o 
 -11  10   4      284.00      330.79     25.76 o 
 -10  10   4       93.41      108.35     19.58 o 
  -9  10   4      141.20      138.65     13.70 o 
  -8  10   4      216.64      195.18     14.42 o 
  -7  10   4      284.06      267.90     15.34 o 
  -6  10   4      149.83      150.33     12.00 o 
  -5  10   4     1612.20     1603.10     37.44 o 
  -4  10   4      737.46      685.63     22.74 o 
  -3  10   4     1093.55     1068.96     22.08 o 
  -2  10   4      551.00      560.26     13.19 o 
  -1  10   4      798.04      802.55     16.95 o 
   0  10   4     3264.54     3059.15     41.27 o 
   1  10   4      831.32      840.47     15.94 o 
   2  10   4      545.81      539.27     13.38 o 
   3  10   4     1061.18     1024.30     21.24 o 
   4  10   4      757.12      732.07     21.33 o 
   5  10   4     1657.49     1610.99     38.17 o 
   6  10   4      139.87      124.93     16.30 o 
   7  10   4      280.76      241.93     17.39 o 
   8  10   4      220.63      207.16     16.97 o 
   9  10   4      145.82      145.10     16.27 o 
  10  10   4       97.40       87.66     16.20 o 
  11  10   4      281.45      301.25     45.16 o 
 -10  11   4      120.47      150.02     25.47 o 
  -9  11   4      232.91      211.31     20.53 o 
  -8  11   4      109.98      125.30     13.21 o 
  -7  11   4      418.39      415.97     19.21 o 
  -6  11   4      337.24      294.22     16.00 o 
  -5  11   4      330.43      327.40     17.81 o 
  -4  11   4      381.58      379.84     18.23 o 
  -3  11   4      451.81      443.96     16.86 o 
  -2  11   4      882.61      868.57     18.76 o 
  -1  11   4      528.16      497.52     12.54 o 
   0  11   4       22.37       23.01      3.97 o 
   1  11   4      517.29      479.93     13.11 o 
   2  11   4      898.03      864.35     16.62 o 
   3  11   4      459.25      478.94     15.98 o 
   4  11   4      378.95      343.04     18.03 o 
   5  11   4      334.56      307.10     18.12 o 
   6  11   4      335.43      336.39     19.46 o 
   7  11   4      418.86      470.78     30.53 o 
   8  11   4      113.89      117.32     15.17 o 
   9  11   4      238.66      189.69     20.44 o 
  10  11   4      118.49      119.83     23.27 o 
 -10  12   4       70.70       75.92     16.20 o 
  -9  12   4      131.24      133.57     18.49 o 
  -8  12   4       68.87       62.26     20.45 o 
  -7  12   4      413.62      402.44     19.83 o 
  -6  12   4      514.79      456.23     27.28 o 
  -5  12   4      379.16      401.92     20.33 o 
  -4  12   4      547.62      572.41     22.44 o 
  -3  12   4      732.19      745.51     22.34 o 
  -2  12   4      113.50      116.07     10.60 o 
  -1  12   4     1022.40     1087.27     33.38 o 
   0  12   4       78.03       81.67      7.91 o 
   1  12   4     1027.90     1059.94     20.55 o 
   2  12   4      114.09      126.58      8.61 o 
   3  12   4      743.74      721.49     22.55 o 
   4  12   4      559.55      556.81     23.02 o 
   5  12   4      360.19      358.34     33.33 o 
   6  12   4      526.02      473.06     28.66 o 
   7  12   4      410.82      416.69     23.26 o 
   8  12   4       70.94       44.07     13.27 o 
   9  12   4      129.76      122.16     19.35 o 
  10  12   4       72.34       99.65     17.83 o 
  -9  13   4       99.54       95.71     17.87 o 
  -8  13   4        5.62        4.21     10.10 o 
  -7  13   4       54.06       44.99     12.91 o 
  -6  13   4      198.51      215.92     15.93 o 
  -5  13   4       80.18       72.79     10.83 o 
  -4  13   4      813.44      858.22     28.47 o 
  -3  13   4      423.84      431.88     19.01 o 
  -2  13   4       25.24       11.84      7.45 o 
  -1  13   4       70.38       75.70     14.67 o 
   0  13   4      979.81      947.34     41.49 o 
   1  13   4       71.15       79.59      8.35 o 
   2  13   4       26.35        6.62      7.69 o 
   3  13   4      417.99      438.90     21.39 o 
   4  13   4      817.15      776.15     28.38 o 
   5  13   4       77.84       52.30     14.63 o 
   6  13   4      186.12      203.19     18.10 o 
   7  13   4       51.68       27.56     13.23 o 
   8  13   4        5.13        0.08     11.05 o 
   9  13   4       99.22      136.27     20.12 o 
  -7  14   4       62.00       58.34     14.11 o 
  -6  14   4      131.30      126.56     17.77 o 
  -5  14   4      249.71      247.22     16.84 o 
  -4  14   4       70.02       47.15     10.48 o 
  -3  14   4       46.98       60.17     11.64 o 
  -2  14   4      114.06      125.23     14.11 o 
  -1  14   4       40.28       37.74      8.68 o 
   0  14   4      385.10      384.16     18.23 o 
   1  14   4       36.31       37.95      8.25 o 
   2  14   4      112.58      114.14     12.68 o 
   3  14   4       47.84       35.76     15.53 o 
   4  14   4       80.31       60.85     15.23 o 
   5  14   4      246.37      257.53     19.83 o 
   6  14   4      127.62      153.58     19.53 o 
   7  14   4       55.66       64.33     16.22 o 
   8  14   4       70.60      121.25     33.46 o 
  -6  15   4      148.03      139.41     18.76 o 
  -5  15   4       50.10       46.77     22.82 o 
  -4  15   4      164.73      170.46     16.45 o 
  -3  15   4       95.14       90.25     12.70 o 
  -2  15   4      356.19      355.79     17.31 o 
  -1  15   4      351.74      359.81     21.63 o 
   0  15   4        2.02       -0.54      9.41 o 
   1  15   4      355.23      355.62     21.62 o 
   2  15   4      353.24      367.11     21.54 o 
   3  15   4       96.48       90.71     21.08 o 
   4  15   4      163.47      144.37     20.11 o 
   5  15   4       49.67       18.87     25.78 o 
   6  15   4      159.87      164.23     29.08 o 
  -4  16   4      363.75      357.52     23.56 o 
  -3  16   4      378.08      342.73     26.27 o 
  -2  16   4       21.50       18.77     12.28 o 
  -1  16   4       16.29       14.54     10.31 o 
   0  16   4      433.42      448.50     27.86 o 
   1  16   4       16.72       19.61     11.09 o 
   2  16   4       22.08       40.72     13.16 o 
   3  16   4      366.94      367.64     28.31 o 
   4  16   4      361.83      376.75     45.88 o 
   1   0   5       60.63       59.37      4.78 o 
   2   0   5      569.17      491.36     14.03 o 
   3   0   5     1036.60     1072.67     14.64 o 
   4   0   5        8.84       11.88      3.31 o 
   5   0   5      109.00      134.34      5.85 o 
   6   0   5      223.53      237.82      9.13 o 
   7   0   5      686.28      696.62     16.86 o 
   8   0   5      508.85      539.68     14.87 o 
   9   0   5       47.47       30.95      5.78 o 
  10   0   5      102.07       93.91      9.88 o 
  11   0   5        0.15        5.90      5.38 o 
  12   0   5        8.90       12.23     12.89 o 
  13   0   5       75.66      130.00     25.36 o 
  14   0   5        2.63       12.44     11.20 o 
 -14   1   5       26.95       22.33     14.72 o 
 -13   1   5      407.36      421.40     25.77 o 
 -12   1   5      260.54      265.07     20.10 o 
 -11   1   5       97.06       99.11     10.66 o 
 -10   1   5        5.33        4.12      8.25 o 
  -9   1   5      151.47      132.10      8.32 o 
  -8   1   5      717.01      682.83     15.54 o 
  -7   1   5      887.55      893.29     16.80 o 
  -6   1   5     1443.73     1528.35     22.26 o 
  -5   1   5      863.86      933.53     15.24 o 
  -4   1   5      108.88      159.88      7.54 o 
  -3   1   5      620.61      683.49     13.72 o 
  -2   1   5      590.06      587.21     10.19 o 
  -1   1   5     3412.69     3412.73     66.95 o 
   0   1   5    10102.90     9909.88    130.25 o 
   1   1   5     3408.02     3430.32     47.09 o 
   2   1   5      570.53      563.72     10.61 o 
   3   1   5      597.12      628.09     11.39 o 
   4   1   5      133.67      191.34      5.88 o 
   5   1   5      841.30      928.88     15.18 o 
   6   1   5     1466.69     1552.46     22.28 o 
   7   1   5      889.96      877.39     16.60 o 
   8   1   5      714.75      675.84     15.39 o 
   9   1   5      156.73      160.14      9.76 o 
  10   1   5        4.93        3.59      5.70 o 
  11   1   5       95.45       71.17     12.83 o 
  12   1   5      273.72      265.15     20.88 o 
  13   1   5      393.37      357.09     24.98 o 
  14   1   5       24.88       40.43     13.39 o 
 -14   2   5      213.28      231.08     29.56 o 
 -13   2   5      234.37      287.90     19.16 o 
 -12   2   5      122.87      138.26     13.18 o 
 -11   2   5       42.90       42.96      8.70 o 
 -10   2   5      785.32      760.25     22.52 o 
  -9   2   5      528.69      550.17     16.03 o 
  -8   2   5      292.86      295.72     13.18 o 
  -7   2   5     1776.26     1785.94     26.01 o 
  -6   2   5       88.08       95.83      5.83 o 
  -5   2   5        5.69        9.89      3.33 o 
  -4   2   5      643.47      674.39     11.82 o 
  -3   2   5      233.91      241.26      8.22 o 
  -2   2   5      432.52      412.87      8.86 o 
  -1   2   5    13322.20    13727.79    141.25 o 
   0   2   5      335.38      357.16      7.64 o 
   1   2   5    13496.20    13811.71    140.80 o 
   2   2   5      434.05      404.35      7.51 o 
   3   2   5      228.78      238.33      6.06 o 
   4   2   5      630.89      699.95     12.22 o 
   5   2   5        4.87       11.85      3.15 o 
   6   2   5       87.49       98.84      5.86 o 
   7   2   5     1791.76     1799.49     25.74 o 
   8   2   5      302.70      316.56     12.05 o 
   9   2   5      541.81      533.67     18.96 o 
  10   2   5      800.06      733.77     24.92 o 
  11   2   5       42.32       30.01      9.38 o 
  12   2   5      118.06      127.05     16.74 o 
  13   2   5      237.51      270.75     22.32 o 
  14   2   5      209.19      188.75     21.12 o 
 -13   3   5      244.06      258.72     19.19 o 
 -12   3   5      114.87      102.20     11.99 o 
 -11   3   5      264.31      259.25     15.03 o 
 -10   3   5      662.75      620.30     18.09 o 
  -9   3   5       33.88       32.78      6.62 o 
  -8   3   5     2042.20     1965.90     32.15 o 
  -7   3   5      927.08      934.74     18.86 o 
  -6   3   5      587.75      528.46     11.90 o 
  -5   3   5       37.03       47.05      4.26 o 
  -4   3   5      874.38      909.56     14.04 o 
  -3   3   5     3550.02     3798.69     40.46 o 
  -2   3   5     1576.54     1646.10     23.54 o 
  -1   3   5     8081.24     8410.79     97.09 o 
   0   3   5     7328.62     7733.57     81.44 o 
   1   3   5     8075.26     8357.04     81.70 o 
   2   3   5     1550.09     1580.93     23.72 o 
   3   3   5     3589.10     3758.54     49.01 o 
   4   3   5      828.95      873.62     14.03 o 
   5   3   5       29.39       44.40      5.71 o 
   6   3   5      595.33      531.54     13.04 o 
   7   3   5      909.28      930.03     18.95 o 
   8   3   5     2034.42     1978.79     35.63 o 
   9   3   5       35.73       47.19      9.37 o 
  10   3   5      662.49      630.31     23.57 o 
  11   3   5      268.28      277.30     23.28 o 
  12   3   5      117.79      127.91     27.32 o 
  13   3   5      250.83      252.94     22.55 o 
 -13   4   5       37.69       37.33     12.26 o 
 -12   4   5      184.45      179.64     16.20 o 
 -11   4   5        4.96       -4.86      4.86 o 
 -10   4   5      530.13      526.51     18.85 o 
  -9   4   5      447.47      388.72     15.83 o 
  -8   4   5      543.22      507.71     17.05 o 
  -7   4   5     1105.00     1026.71     30.28 o 
  -6   4   5      419.33      376.18      9.89 o 
  -5   4   5      122.22      131.27      5.60 o 
  -4   4   5     1280.51     1318.52     21.23 o 
  -3   4   5      265.67      350.36      7.65 o 
  -2   4   5        6.05       11.14      2.55 o 
  -1   4   5     1316.67     1279.74     17.87 o 
   0   4   5     2006.86     2231.18     25.54 o 
   1   4   5     1337.39     1260.07     16.91 o 
   2   4   5        7.64       10.05      3.21 o 
   3   4   5      266.46      332.83      8.53 o 
   4   4   5     1284.56     1352.13     20.60 o 
   5   4   5      127.20      134.69      7.50 o 
   6   4   5      421.78      383.62     13.25 o 
   7   4   5     1083.17     1033.14     23.08 o 
   8   4   5      526.78      567.07     20.76 o 
   9   4   5      457.36      443.82     19.45 o 
  10   4   5      532.94      519.42     21.85 o 
  11   4   5        4.12        2.20      7.70 o 
  12   4   5      188.78      153.35     15.92 o 
  13   4   5       35.61       35.04     12.70 o 
 -13   5   5       81.24       79.02     14.32 o 
 -12   5   5      237.13      270.68     19.00 o 
 -11   5   5       40.06       30.56      9.39 o 
 -10   5   5      456.97      437.46     20.40 o 
  -9   5   5      136.82      118.58      9.51 o 
  -8   5   5      217.13      194.79     10.43 o 
  -7   5   5      158.73      145.60      9.23 o 
  -6   5   5     1144.58     1021.37     20.45 o 
  -5   5   5     2230.58     2257.73     36.02 o 
  -4   5   5     1544.06     1544.87     26.86 o 
  -3   5   5      406.07      434.12     10.95 o 
  -2   5   5     1748.06     1814.38     22.43 o 
  -1   5   5      492.74      544.51      9.91 o 
   0   5   5      332.62      403.67      8.58 o 
   1   5   5      522.98      573.97      9.89 o 
   2   5   5     1712.15     1806.36     22.07 o 
   3   5   5      380.51      403.16      9.95 o 
   4   5   5     1551.39     1616.00     37.05 o 
   5   5   5     2234.81     2256.79     37.17 o 
   6   5   5     1135.14     1027.05     26.37 o 
   7   5   5      173.09      156.76     12.38 o 
   8   5   5      228.71      203.59     17.58 o 
   9   5   5      132.75      110.48     12.47 o 
  10   5   5      459.14      473.74     21.70 o 
  11   5   5       37.86       40.67     10.72 o 
  12   5   5      240.51      249.65     20.78 o 
  13   5   5       74.70       88.45     21.72 o 
 -13   6   5       72.21       64.11     21.89 o 
 -12   6   5       13.48       14.49     10.50 o 
 -11   6   5       15.99        5.54      7.31 o 
 -10   6   5      408.74      399.06     17.95 o 
  -9   6   5      388.93      377.57     16.58 o 
  -8   6   5      188.49      188.32     10.69 o 
  -7   6   5       43.80       25.71      6.25 o 
  -6   6   5       88.42       96.63      7.99 o 
  -5   6   5      911.84      913.81     18.85 o 
  -4   6   5        1.78       -1.15      3.78 o 
  -3   6   5      307.33      339.04     11.39 o 
  -2   6   5      802.08      836.23     14.69 o 
  -1   6   5     3506.53     3718.66     40.50 o 
   0   6   5       59.71       60.84      4.29 o 
   1   6   5     3435.94     3630.27     36.26 o 
   2   6   5      790.53      835.25     12.50 o 
   3   6   5      309.35      351.76      9.88 o 
   4   6   5        1.48       -1.37      3.83 o 
   5   6   5      896.85      879.30     21.54 o 
   6   6   5       90.59       89.27     10.10 o 
   7   6   5       52.70       39.94      8.86 o 
   8   6   5      193.25      188.12     14.31 o 
   9   6   5      375.24      362.28     19.50 o 
  10   6   5      409.36      368.02     20.37 o 
  11   6   5       15.80       16.16      9.94 o 
  12   6   5       16.05       13.66     10.57 o 
  13   6   5       70.56       92.84     16.51 o 
 -12   7   5      133.26      122.97     21.95 o 
 -11   7   5       90.60       88.94     11.87 o 
 -10   7   5      128.61      135.09     12.61 o 
  -9   7   5       50.96       53.22     13.90 o 
  -8   7   5      136.41      114.49     10.59 o 
  -7   7   5      152.51      132.10      9.34 o 
  -6   7   5      250.76      236.07     11.15 o 
  -5   7   5     1591.02     1494.14     26.16 o 
  -4   7   5      841.90      806.14     21.10 o 
  -3   7   5      655.05      586.96     15.80 o 
  -2   7   5     1363.35     1375.25     21.35 o 
  -1   7   5      409.99      393.84      8.96 o 
   0   7   5      178.91      175.87      6.12 o 
   1   7   5      391.14      390.48      8.77 o 
   2   7   5     1394.23     1431.42     19.14 o 
   3   7   5      645.91      580.21     13.96 o 
   4   7   5      795.17      762.78     16.77 o 
   5   7   5     1613.20     1446.11     29.49 o 
   6   7   5      261.27      249.75     14.66 o 
   7   7   5      153.22      129.99     12.43 o 
   8   7   5      136.02      122.09     12.69 o 
   9   7   5       46.74       58.23     10.96 o 
  10   7   5      124.29      100.59     13.35 o 
  11   7   5       90.08       97.78     17.59 o 
  12   7   5      134.51      121.62     18.17 o 
 -12   8   5       51.70       60.15     17.49 o 
 -11   8   5      256.62      269.12     22.38 o 
 -10   8   5       29.31       19.32      8.06 o 
  -9   8   5      446.39      456.55     19.04 o 
  -8   8   5      135.34      136.82     11.74 o 
  -7   8   5      732.48      661.53     22.92 o 
  -6   8   5      365.78      366.06     16.38 o 
  -5   8   5     1164.90     1081.25     22.31 o 
  -4   8   5        6.47        3.56      5.03 o 
  -3   8   5      605.93      598.14     16.45 o 
  -2   8   5       28.64       14.39      6.56 o 
  -1   8   5     1643.27     1617.89     21.71 o 
   0   8   5      340.83      294.41      8.32 o 
   1   8   5     1640.31     1610.66     20.94 o 
   2   8   5       27.66       21.44      4.00 o 
   3   8   5      611.67      573.11     23.75 o 
   4   8   5        5.76       10.60      5.89 o 
   5   8   5     1171.15     1079.90     25.63 o 
   6   8   5      362.66      334.41     16.93 o 
   7   8   5      723.43      637.76     23.82 o 
   8   8   5      137.95      132.47     13.70 o 
   9   8   5      435.30      443.71     24.25 o 
  10   8   5       28.97       28.76     10.21 o 
  11   8   5      262.06      278.82     23.45 o 
  12   8   5       53.19       85.33     16.19 o 
 -11   9   5      100.16      105.20     16.85 o 
 -10   9   5       44.68       44.95     15.81 o 
  -9   9   5      321.68      369.76     18.19 o 
  -8   9   5      218.86      228.36     14.63 o 
  -7   9   5      530.64      542.04     19.39 o 
  -6   9   5      744.64      676.26     21.02 o 
  -5   9   5      147.92      142.98      9.37 o 
  -4   9   5      761.90      726.37     18.00 o 
  -3   9   5      778.03      743.00     16.07 o 
  -2   9   5      242.32      241.08      9.47 o 
  -1   9   5      793.53      798.33     16.68 o 
   0   9   5       65.14       51.50      4.81 o 
   1   9   5      820.99      846.40     18.19 o 
   2   9   5      253.46      251.77      9.21 o 
   3   9   5      763.37      777.10     17.16 o 
   4   9   5      759.36      717.04     20.59 o 
   5   9   5      138.50      111.84     10.39 o 
   6   9   5      746.23      773.56     25.47 o 
   7   9   5      528.28      476.98     21.57 o 
   8   9   5      221.83      217.41     17.95 o 
   9   9   5      321.35      297.85     20.00 o 
  10   9   5       41.50       24.96     10.99 o 
  11   9   5       96.32       97.63     17.08 o 
 -11  10   5      377.82      414.74     28.36 o 
 -10  10   5       77.34       64.75     14.45 o 
  -9  10   5      684.28      685.01     31.98 o 
  -8  10   5       65.75       80.11     10.97 o 
  -7  10   5       71.21       81.16     10.44 o 
  -6  10   5        5.31       14.99      7.04 o 
  -5  10   5       32.01       24.50      9.69 o 
  -4  10   5      154.82      151.59     10.59 o 
  -3  10   5      239.47      225.78     10.87 o 
  -2  10   5       65.97       70.49      6.70 o 
  -1  10   5      769.42      771.96     19.31 o 
   0  10   5      164.23      166.08      6.83 o 
   1  10   5      751.48      736.48     14.65 o 
   2  10   5       66.42       65.10      6.31 o 
   3  10   5      230.32      215.00     10.36 o 
   4  10   5      152.26      138.89     11.75 o 
   5  10   5       35.69       28.57      8.63 o 
   6  10   5        4.76       -4.13      9.68 o 
   7  10   5       73.53       52.65     11.19 o 
   8  10   5       62.18       65.85     12.44 o 
   9  10   5      679.76      653.90     28.01 o 
  10  10   5       75.92       70.35     29.90 o 
  11  10   5      373.92      448.83     29.36 o 
 -10  11   5       57.35       69.44     17.82 o 
  -9  11   5      296.38      269.60     26.63 o 
  -8  11   5      610.49      557.27     25.20 o 
  -7  11   5     1297.88     1216.11     31.54 o 
  -6  11   5      148.84      156.00     12.89 o 
  -5  11   5      645.96      654.49     21.32 o 
  -4  11   5        2.36        6.25      6.08 o 
  -3  11   5      499.73      507.85     15.28 o 
  -2  11   5       36.27       23.12      6.55 o 
  -1  11   5      831.76      805.19     16.89 o 
   0  11   5      476.53      495.01     12.65 o 
   1  11   5      848.93      809.40     16.04 o 
   2  11   5       31.76       26.45      5.05 o 
   3  11   5      517.08      511.00     16.91 o 
   4  11   5        1.15        8.52      6.62 o 
   5  11   5      647.91      648.06     24.61 o 
   6  11   5      151.63      157.83     14.96 o 
   7  11   5     1293.88     1257.46     42.61 o 
   8  11   5      603.48      572.86     42.71 o 
   9  11   5      282.62      302.96     24.01 o 
  10  11   5       58.51      100.29     20.70 o 
  -9  12   5      144.98      119.43     18.37 o 
  -8  12   5      265.02      231.75     21.64 o 
  -7  12   5      131.98      118.43     14.93 o 
  -6  12   5      196.62      204.03     15.54 o 
  -5  12   5      205.77      199.93     13.97 o 
  -4  12   5       13.92        9.12      9.88 o 
  -3  12   5       45.75       39.12      7.84 o 
  -2  12   5      201.63      220.45     10.24 o 
  -1  12   5      346.69      341.51     14.61 o 
   0  12   5       91.33       72.48      7.02 o 
   1  12   5      357.21      347.05     11.55 o 
   2  12   5      203.97      222.47     11.24 o 
   3  12   5       45.82       57.57      9.23 o 
   4  12   5       14.73       15.62      8.56 o 
   5  12   5      207.88      186.03     15.98 o 
   6  12   5      197.79      157.24     15.69 o 
   7  12   5      126.42      105.84     14.77 o 
   8  12   5      267.00      243.89     43.14 o 
   9  12   5      149.90      175.39     25.04 o 
  -9  13   5       57.50       52.95     22.77 o 
  -8  13   5       50.12       59.64     26.37 o 
  -7  13   5       85.65      102.30     22.76 o 
  -6  13   5        4.39       15.09      9.84 o 
  -5  13   5      519.44      511.72     20.98 o 
  -4  13   5     1910.74     1917.39     40.80 o 
  -3  13   5      307.73      289.27     14.38 o 
  -2  13   5      204.58      182.13     12.03 o 
  -1  13   5      188.75      201.62     12.38 o 
   0  13   5       11.89       19.04      5.49 o 
   1  13   5      186.48      210.83     10.08 o 
   2  13   5      208.55      179.70     12.05 o 
   3  13   5      294.23      302.15     18.74 o 
   4  13   5     1922.02     2025.36     49.07 o 
   5  13   5      507.99      504.72     24.08 o 
   6  13   5        5.65        2.82      9.96 o 
   7  13   5       95.91      100.40     17.05 o 
   8  13   5       49.24       42.48     15.35 o 
   9  13   5       59.42       77.86     21.95 o 
  -7  14   5      419.32      433.88     28.30 o 
  -6  14   5      105.65      110.00     17.84 o 
  -5  14   5      179.21      160.72     16.76 o 
  -4  14   5       60.61       55.56     12.15 o 
  -3  14   5       59.47       50.48     10.17 o 
  -2  14   5      181.32      160.90     12.58 o 
  -1  14   5      231.16      223.73     16.17 o 
   0  14   5       77.56       78.42     10.96 o 
   1  14   5      220.61      234.59     13.76 o 
   2  14   5      179.22      159.73     12.96 o 
   3  14   5       55.09       57.52     14.70 o 
   4  14   5       61.86       75.77     15.91 o 
   5  14   5      177.74      197.69     18.46 o 
   6  14   5      105.79       99.71     17.30 o 
   7  14   5      415.77      356.05     33.34 o 
  -6  15   5        4.79        0.36     10.54 o 
  -5  15   5       82.66       78.89     15.81 o 
  -4  15   5       31.95       41.12     12.86 o 
  -3  15   5       64.93       64.19     12.37 o 
  -2  15   5       54.28       56.86     10.05 o 
  -1  15   5      732.72      739.28     40.06 o 
   0  15   5      333.89      326.29     18.15 o 
   1  15   5      720.10      730.41     28.76 o 
   2  15   5       52.63       50.91     12.38 o 
   3  15   5       61.12       46.65     18.32 o 
   4  15   5       32.86       46.49     15.26 o 
   5  15   5       79.60       82.20     21.55 o 
   6  15   5        4.36      -12.50     12.50 o 
  -4  16   5        5.90        6.19     10.81 o 
  -3  16   5       59.80       72.54     16.74 o 
  -2  16   5       85.34       71.63     13.67 o 
  -1  16   5       32.10       36.68     10.87 o 
   0  16   5       53.24       59.15     14.86 o 
   1  16   5       29.66       15.96     13.81 o 
   2  16   5       84.37       69.48     16.72 o 
   3  16   5       63.47       74.84     31.58 o 
   4  16   5        5.37       -6.37     14.90 o 
   0   0   6       87.03       77.50      9.33 o 
   1   0   6     1256.83     1338.89     26.35 o 
   2   0   6      478.45      551.09     11.74 o 
   3   0   6      121.97      136.62      4.62 o 
   4   0   6     4727.50     5300.56     57.33 o 
   5   0   6      294.19      342.59      9.02 o 
   6   0   6       92.73      106.78      6.15 o 
   7   0   6      472.13      455.40     12.79 o 
   8   0   6      479.11      517.03     13.54 o 
   9   0   6       16.51        6.89      5.19 o 
  10   0   6        9.58       19.34      6.88 o 
  11   0   6      183.88      202.78     13.36 o 
  12   0   6      122.68      117.34     20.86 o 
  13   0   6      105.01       88.19     15.31 o 
  14   0   6       95.32      131.78     18.09 o 
 -14   1   6      135.20      128.57     18.23 o 
 -13   1   6       55.87       53.38     13.23 o 
 -12   1   6      124.68      116.27     12.26 o 
 -11   1   6       63.76       64.67      9.78 o 
 -10   1   6      121.61      129.70     11.11 o 
  -9   1   6      718.42      741.38     16.94 o 
  -8   1   6      148.34      135.99      8.12 o 
  -7   1   6      901.47      897.70     17.25 o 
  -6   1   6     1523.52     1622.32     23.35 o 
  -5   1   6     1388.08     1475.40     20.92 o 
  -4   1   6     1156.32     1332.28     18.45 o 
  -3   1   6     2708.96     3045.83     36.43 o 
  -2   1   6      696.50      664.03     11.39 o 
  -1   1   6     2712.75     2819.57     45.20 o 
   0   1   6     3649.31     3765.75     51.96 o 
   1   1   6     2667.22     2659.38     55.29 o 
   2   1   6      695.10      661.92     11.87 o 
   3   1   6     2683.94     3003.53     45.18 o 
   4   1   6     1165.43     1320.48     17.25 o 
   5   1   6     1389.36     1499.10     20.92 o 
   6   1   6     1502.57     1634.47     23.38 o 
   7   1   6      946.03      967.24     17.53 o 
   8   1   6      142.52      134.02      7.87 o 
   9   1   6      691.34      715.89     20.73 o 
  10   1   6      121.75      123.61     10.88 o 
  11   1   6       65.00       66.87     12.66 o 
  12   1   6      128.44       88.95     14.67 o 
  13   1   6       59.10       73.72     24.53 o 
  14   1   6      132.99      165.38     29.76 o 
 -14   2   6       81.46      102.49     24.45 o 
 -13   2   6       60.72       63.79     13.62 o 
 -12   2   6      140.81      144.19     13.06 o 
 -11   2   6       74.02       69.35      9.77 o 
 -10   2   6      117.32      127.13     10.99 o 
  -9   2   6      447.22      468.71     15.01 o 
  -8   2   6      656.57      654.85     15.29 o 
  -7   2   6     2028.08     1956.72     27.81 o 
  -6   2   6      504.47      527.10     12.04 o 
  -5   2   6      121.13      150.63      6.32 o 
  -4   2   6      747.47      720.02     15.74 o 
  -3   2   6      382.25      440.47      9.47 o 
  -2   2   6     1763.84     1864.78     26.07 o 
  -1   2   6      888.28      929.45     15.34 o 
   0   2   6     3568.64     3455.15     38.95 o 
   1   2   6      899.85      946.11     15.46 o 
   2   2   6     1788.15     1848.38     23.92 o 
   3   2   6      384.95      453.12      8.28 o 
   4   2   6      737.94      746.08     11.84 o 
   5   2   6      120.79      163.29      7.12 o 
   6   2   6      503.85      516.17     11.81 o 
   7   2   6     1996.36     1950.09     27.55 o 
   8   2   6      689.41      703.61     22.55 o 
   9   2   6      455.78      425.85     27.45 o 
  10   2   6      115.35      108.33     17.79 o 
  11   2   6       73.47       70.18     11.28 o 
  12   2   6      143.86      148.94     17.45 o 
  13   2   6       54.65       62.29     14.20 o 
  14   2   6       78.15       80.33     19.41 o 
 -13   3   6       91.05      116.69     14.86 o 
 -12   3   6        5.74       -0.85      7.05 o 
 -11   3   6      324.22      329.96     18.24 o 
 -10   3   6       99.52      102.75      9.34 o 
  -9   3   6      559.27      532.65     16.12 o 
  -8   3   6      313.85      300.74     12.16 o 
  -7   3   6     5484.87     5174.93     58.16 o 
  -6   3   6     1000.29      975.20     16.85 o 
  -5   3   6     2465.11     2490.21     30.67 o 
  -4   3   6      203.05      204.50      6.61 o 
  -3   3   6     2416.86     2577.78     29.40 o 
  -2   3   6      631.11      634.63     14.63 o 
  -1   3   6     6010.47     5925.79     70.53 o 
   0   3   6     4294.73     4540.79     50.46 o 
   1   3   6     5976.85     5883.08     59.52 o 
   2   3   6      630.55      591.96     11.56 o 
   3   3   6     2374.62     2520.58     39.80 o 
   4   3   6      204.28      204.33      6.57 o 
   5   3   6     2481.79     2492.44     30.97 o 
   6   3   6      971.45      947.78     18.18 o 
   7   3   6     5474.68     5114.43     57.52 o 
   8   3   6      319.58      287.01     13.28 o 
   9   3   6      557.33      509.51     23.88 o 
  10   3   6      103.18      119.01     14.73 o 
  11   3   6      323.03      359.98     20.41 o 
  12   3   6        5.53       15.75     10.13 o 
  13   3   6       90.83       83.73     15.09 o 
 -13   4   6       38.94       65.00     14.14 o 
 -12   4   6      213.72      235.31     17.82 o 
 -11   4   6      157.48      159.46     12.83 o 
 -10   4   6      276.85      274.98     21.19 o 
  -9   4   6      328.95      287.10     12.80 o 
  -8   4   6     3096.32     3027.59     43.91 o 
  -7   4   6      729.75      645.92     16.60 o 
  -6   4   6      427.74      463.14     20.93 o 
  -5   4   6      364.23      345.48      8.97 o 
  -4   4   6      968.91     1104.44     14.63 o 
  -3   4   6      322.97      314.78      7.64 o 
  -2   4   6     4066.87     4522.25     64.26 o 
  -1   4   6    13494.25    14710.06    151.30 o 
   0   4   6    11256.59    11391.06    118.88 o 
   1   4   6    13450.45    14602.68    140.20 o 
   2   4   6     4009.83     4494.52     52.02 o 
   3   4   6      330.36      319.40      8.56 o 
   4   4   6      976.94     1085.30     22.68 o 
   5   4   6      368.22      353.07     10.83 o 
   6   4   6      410.20      411.81     16.67 o 
   7   4   6      717.89      633.33     18.16 o 
   8   4   6     3111.37     2995.76     48.24 o 
   9   4   6      323.01      283.92     16.48 o 
  10   4   6      279.07      294.99     17.55 o 
  11   4   6      159.21      157.25     15.19 o 
  12   4   6      208.43      247.63     28.88 o 
  13   4   6       39.22       49.48     14.19 o 
 -13   5   6       26.43       19.81     21.71 o 
 -12   5   6      129.96      140.02     15.34 o 
 -11   5   6       71.29       74.81     10.34 o 
 -10   5   6      253.24      217.86     13.30 o 
  -9   5   6      985.92      909.55     24.42 o 
  -8   5   6       74.50       73.31      8.73 o 
  -7   5   6      922.93      880.80     22.12 o 
  -6   5   6      372.26      374.33     15.99 o 
  -5   5   6     1138.15     1186.16     21.50 o 
  -4   5   6       62.35       76.95      6.03 o 
  -3   5   6      813.06      864.97     20.16 o 
  -2   5   6      972.85      955.15     15.45 o 
  -1   5   6    12679.65    13427.92    128.57 o 
   0   5   6     2453.54     2522.95     29.35 o 
   1   5   6    12681.71    13416.33    121.09 o 
   2   5   6     1013.05     1003.55     15.36 o 
   3   5   6      847.11      884.36     19.25 o 
   4   5   6       57.38       64.55      5.16 o 
   5   5   6     1105.46     1186.38     24.76 o 
   6   5   6      367.64      383.65     16.43 o 
   7   5   6      949.18      955.34     26.59 o 
   8   5   6       70.60       68.13     10.45 o 
   9   5   6      983.12      973.82     37.79 o 
  10   5   6      249.35      210.67     16.06 o 
  11   5   6       76.36       50.60     11.51 o 
  12   5   6      128.73      122.33     15.56 o 
  13   5   6       26.60       32.71     12.89 o 
 -13   6   6      155.23      214.81     27.58 o 
 -12   6   6      211.33      240.78     26.97 o 
 -11   6   6       81.33       91.79     11.65 o 
 -10   6   6      154.43      153.96     12.69 o 
  -9   6   6      124.54      116.32      9.67 o 
  -8   6   6      313.26      312.83     13.10 o 
  -7   6   6      548.38      559.93     16.19 o 
  -6   6   6      241.99      253.63     10.97 o 
  -5   6   6     1089.37     1154.27     23.98 o 
  -4   6   6      899.88      894.92     19.98 o 
  -3   6   6      352.42      411.40      9.29 o 
  -2   6   6     1018.38     1081.75     17.38 o 
  -1   6   6      466.39      530.88     10.47 o 
   0   6   6      372.76      301.56      8.19 o 
   1   6   6      472.82      561.32     10.60 o 
   2   6   6     1042.91     1113.65     15.10 o 
   3   6   6      346.61      397.34     10.71 o 
   4   6   6      902.13      914.96     17.85 o 
   5   6   6     1103.06     1138.54     25.06 o 
   6   6   6      242.55      231.65     21.69 o 
   7   6   6      564.90      559.20     25.81 o 
   8   6   6      339.66      292.29     16.81 o 
   9   6   6      121.47      127.29     16.22 o 
  10   6   6      153.23      133.06     16.75 o 
  11   6   6       84.75      128.33     19.29 o 
  12   6   6      211.49      213.60     31.22 o 
  13   6   6      154.82      202.32     32.23 o 
 -12   7   6       85.24       65.05     25.07 o 
 -11   7   6       31.46       22.39     10.37 o 
 -10   7   6        4.30        5.38      7.19 o 
  -9   7   6      276.85      286.16     15.28 o 
  -8   7   6      111.84      105.60      9.30 o 
  -7   7   6      277.85      266.77     15.67 o 
  -6   7   6     1742.10     1636.58     28.81 o 
  -5   7   6      170.92      146.12      9.08 o 
  -4   7   6      622.56      628.26     17.23 o 
  -3   7   6      232.33      241.77     12.21 o 
  -2   7   6     1539.14     1507.66     22.50 o 
  -1   7   6     1376.29     1327.38     19.53 o 
   0   7   6       17.17       21.54      3.74 o 
   1   7   6     1389.85     1391.52     18.20 o 
   2   7   6     1529.91     1494.55     19.37 o 
   3   7   6      233.62      252.80      9.46 o 
   4   7   6      626.80      612.68     14.14 o 
   5   7   6      170.96      167.27     10.98 o 
   6   7   6     1708.87     1632.34     37.00 o 
   7   7   6      261.87      249.56     23.57 o 
   8   7   6      112.51       94.78     15.40 o 
   9   7   6      283.42      263.42     22.53 o 
  10   7   6        3.51       -7.83      7.83 o 
  11   7   6       28.38        5.80      9.72 o 
  12   7   6       87.42       78.29     15.88 o 
 -12   8   6       21.14       15.55     13.84 o 
 -11   8   6       50.39       63.57     13.88 o 
 -10   8   6        5.11       -6.33      8.06 o 
  -9   8   6      144.51      147.95     12.57 o 
  -8   8   6      396.19      389.88     20.66 o 
  -7   8   6       68.35       58.69      8.66 o 
  -6   8   6       28.86       21.83      6.11 o 
  -5   8   6       84.12       91.04      8.08 o 
  -4   8   6      489.26      453.99     16.46 o 
  -3   8   6     1642.30     1542.87     34.34 o 
  -2   8   6      339.29      311.79     10.18 o 
  -1   8   6      301.20      323.15      8.97 o 
   0   8   6       70.22       76.82      5.34 o 
   1   8   6      288.50      303.43      8.62 o 
   2   8   6      328.03      331.07      8.90 o 
   3   8   6     1664.90     1564.56     24.80 o 
   4   8   6      474.88      451.64     16.85 o 
   5   8   6       76.17       81.42      9.79 o 
   6   8   6       32.93       44.83      9.35 o 
   7   8   6       77.12       86.17     11.49 o 
   8   8   6      378.97      359.85     19.64 o 
   9   8   6      146.67      134.46     15.00 o 
  10   8   6        3.84        3.45     11.24 o 
  11   8   6       48.12       43.71     13.60 o 
  12   8   6       19.40       12.95     11.64 o 
 -11   9   6      436.53      494.94     29.69 o 
 -10   9   6      370.15      366.41     25.17 o 
  -9   9   6      317.32      307.95     19.96 o 
  -8   9   6       54.65       52.14      9.34 o 
  -7   9   6      262.59      307.72     15.45 o 
  -6   9   6      755.09      713.99     21.56 o 
  -5   9   6      909.06      844.25     20.09 o 
  -4   9   6      199.82      238.72     14.60 o 
  -3   9   6      437.32      395.19     12.41 o 
  -2   9   6      906.63      811.13     17.03 o 
  -1   9   6      797.27      779.66     14.60 o 
   0   9   6      308.95      310.99      9.23 o 
   1   9   6      821.98      820.31     14.71 o 
   2   9   6      925.55      833.98     16.39 o 
   3   9   6      429.85      421.47     12.81 o 
   4   9   6      206.98      207.23     11.43 o 
   5   9   6      901.29      855.65     32.05 o 
   6   9   6      767.19      740.25     28.82 o 
   7   9   6      274.68      281.75     17.83 o 
   8   9   6       58.17       50.03     10.50 o 
   9   9   6      310.48      290.36     28.64 o 
  10   9   6      376.82      372.70     25.47 o 
  11   9   6      430.44      468.68     29.48 o 
 -11  10   6      151.65      174.06     20.52 o 
 -10  10   6       20.38       17.60     16.45 o 
  -9  10   6      117.45       77.22     13.76 o 
  -8  10   6      495.91      490.05     28.09 o 
  -7  10   6      208.51      211.15     16.48 o 
  -6  10   6      699.76      703.88     22.01 o 
  -5  10   6      135.83      141.35     11.47 o 
  -4  10   6      909.75      879.39     20.72 o 
  -3  10   6       24.72       18.61      5.62 o 
  -2  10   6       22.85       18.78      4.63 o 
  -1  10   6      525.37      492.51     11.55 o 
   0  10   6     3288.66     3093.10     33.94 o 
   1  10   6      512.87      504.33     12.87 o 
   2  10   6       25.35       33.68      5.32 o 
   3  10   6       27.72       29.45      6.14 o 
   4  10   6      919.76      873.98     23.95 o 
   5  10   6      144.37      145.08     12.06 o 
   6  10   6      703.27      718.87     25.69 o 
   7  10   6      201.07      240.30     17.38 o 
   8  10   6      500.71      499.53     24.18 o 
   9  10   6      112.73      142.48     17.33 o 
  10  10   6       17.70       14.72     14.38 o 
  11  10   6      155.74      155.50     28.69 o 
 -10  11   6       42.83       45.04     14.31 o 
  -9  11   6      240.74      257.65     22.55 o 
  -8  11   6       11.18       22.85     10.10 o 
  -7  11   6      108.41       96.53     13.24 o 
  -6  11   6      424.12      450.87     21.58 o 
  -5  11   6      580.71      543.21     19.44 o 
  -4  11   6      372.44      367.46     20.39 o 
  -3  11   6      128.98      120.76     10.80 o 
  -2  11   6      667.13      672.70     16.82 o 
  -1  11   6     2339.66     2401.01     29.40 o 
   0  11   6       11.83       10.59      4.54 o 
   1  11   6     2339.94     2430.67     33.41 o 
   2  11   6      666.04      687.50     16.10 o 
   3  11   6      124.39      125.95     12.59 o 
   4  11   6      365.62      359.69     16.66 o 
   5  11   6      588.14      513.57     29.33 o 
   6  11   6      434.52      408.88     21.18 o 
   7  11   6      109.78      139.80     22.42 o 
   8  11   6        8.62       10.11     10.41 o 
   9  11   6      238.40      224.25     24.19 o 
  10  11   6       37.25       54.25     15.20 o 
  -9  12   6       33.01       15.01     12.54 o 
  -8  12   6      243.96      244.59     22.14 o 
  -7  12   6      281.44      265.78     37.70 o 
  -6  12   6       36.89       28.18     10.07 o 
  -5  12   6      298.99      268.69     17.80 o 
  -4  12   6      174.44      161.74     12.71 o 
  -3  12   6        6.90        4.99      5.75 o 
  -2  12   6      371.46      358.88     11.83 o 
  -1  12   6      841.62      828.75     21.24 o 
   0  12   6      317.83      380.98     11.91 o 
   1  12   6      849.48      861.92     19.48 o 
   2  12   6      378.59      360.74     12.66 o 
   3  12   6        8.84        1.02      6.19 o 
   4  12   6      176.26      187.46     13.81 o 
   5  12   6      292.55      305.47     19.17 o 
   6  12   6       40.07       19.17      9.69 o 
   7  12   6      278.00      264.22     19.86 o 
   8  12   6      237.29      197.30     21.41 o 
   9  12   6       34.44       49.50     15.16 o 
  -8  13   6      221.93      221.26     35.31 o 
  -7  13   6      350.64      361.85     25.21 o 
  -6  13   6      513.54      509.96     25.26 o 
  -5  13   6      100.71      108.46     18.02 o 
  -4  13   6       35.43       28.22      9.30 o 
  -3  13   6      165.67      153.54     12.78 o 
  -2  13   6      359.94      396.04     16.40 o 
  -1  13   6      230.91      222.63     11.79 o 
   0  13   6      210.22      203.23     12.54 o 
   1  13   6      227.90      237.67     10.57 o 
   2  13   6      368.32      389.02     16.33 o 
   3  13   6      167.95      178.67     17.00 o 
   4  13   6       31.12       22.11     11.10 o 
   5  13   6       97.81      119.49     14.68 o 
   6  13   6      529.35      536.98     25.96 o 
   7  13   6      348.72      319.43     32.74 o 
   8  13   6      216.02      212.31     22.74 o 
  -7  14   6      113.04      128.88     22.61 o 
  -6  14   6       46.96       26.90     15.47 o 
  -5  14   6      312.38      326.20     21.24 o 
  -4  14   6      224.11      229.82     18.08 o 
  -3  14   6       87.42       81.62     13.07 o 
  -2  14   6       78.30       75.27     10.04 o 
  -1  14   6      508.59      531.89     19.13 o 
   0  14   6      248.80      291.77     14.61 o 
   1  14   6      495.60      498.06     19.22 o 
   2  14   6       79.59       61.79     10.52 o 
   3  14   6       82.43       80.03     13.90 o 
   4  14   6      222.48      249.08     23.02 o 
   5  14   6      321.12      386.61     27.44 o 
   6  14   6       49.81       46.63     14.59 o 
   7  14   6      117.73      115.41     18.91 o 
  -6  15   6      446.72      469.04     43.00 o 
  -5  15   6        8.21       16.00     11.63 o 
  -4  15   6       79.70       78.59     15.80 o 
  -3  15   6       78.60       68.81     14.26 o 
  -2  15   6      303.03      354.73     19.53 o 
  -1  15   6       53.76       75.28     13.30 o 
   0  15   6      317.10      343.26     18.62 o 
   1  15   6       54.86       81.06     23.06 o 
   2  15   6      316.91      355.13     21.95 o 
   3  15   6       78.36       62.59     19.50 o 
   4  15   6       76.33       95.46     21.91 o 
   5  15   6        8.04       -0.02     14.59 o 
   6  15   6      436.54      449.91     60.63 o 
  -4  16   6       81.23       83.44     14.94 o 
  -3  16   6       28.76       40.79     12.40 o 
  -2  16   6        1.27       -2.84     10.16 o 
  -1  16   6      228.01      218.65     23.08 o 
   0  16   6       60.48       32.37     18.76 o 
   1  16   6      219.29      201.93     22.90 o 
   2  16   6        1.32        5.49     12.28 o 
   3  16   6       31.92       54.04     15.43 o 
   4  16   6       84.90       87.34     70.19 o 
   1   0   7     1680.95     1818.33     29.20 o 
   2   0   7      336.95      326.85      8.27 o 
   3   0   7     4489.29     4972.22     75.00 o 
   4   0   7        7.60        7.15      2.85 o 
   5   0   7     6001.82     6161.66     66.45 o 
   6   0   7       10.04       28.23      4.57 o 
   7   0   7      584.58      534.26     13.13 o 
   8   0   7      916.92      903.81     18.22 o 
   9   0   7       45.74       55.53      7.28 o 
  10   0   7        2.70        4.37      6.03 o 
  11   0   7      534.78      534.89     23.09 o 
  12   0   7      217.33      237.62     39.27 o 
  13   0   7      295.70      295.36     27.47 o 
  14   0   7       32.02       36.90     13.25 o 
 -13   1   7       57.80       86.96     15.51 o 
 -12   1   7       86.18       73.67     11.84 o 
 -11   1   7      794.70      860.67     25.09 o 
 -10   1   7       46.72       69.72     14.04 o 
  -9   1   7      129.22      140.16      9.37 o 
  -8   1   7      141.21      131.73      7.98 o 
  -7   1   7      337.16      319.63     10.55 o 
  -6   1   7      328.24      287.39      9.29 o 
  -5   1   7      758.95      851.17     14.92 o 
  -4   1   7      724.59      855.19     13.87 o 
  -3   1   7     6613.59     6862.40     75.90 o 
  -2   1   7     1392.06     1399.36     31.63 o 
  -1   1   7      792.37      887.16     17.79 o 
   0   1   7     2764.54     2739.53     46.37 o 
   1   1   7      793.65      866.88     15.14 o 
   2   1   7     1379.68     1444.01     20.28 o 
   3   1   7     6651.24     6949.99    111.72 o 
   4   1   7      755.82      852.79     16.63 o 
   5   1   7      762.79      865.58     13.92 o 
   6   1   7      324.56      274.56      9.13 o 
   7   1   7      336.45      311.50     10.25 o 
   8   1   7      136.46      126.39      9.86 o 
   9   1   7      118.93      136.45      9.39 o 
  10   1   7       45.62       50.94     11.62 o 
  11   1   7      788.41      856.26     32.44 o 
  12   1   7       90.80       82.86     18.62 o 
  13   1   7       58.78       46.25     13.32 o 
 -13   2   7      107.26       97.58     19.09 o 
 -12   2   7       94.48      113.22     12.10 o 
 -11   2   7      549.86      611.14     21.41 o 
 -10   2   7      132.71      135.62     13.19 o 
  -9   2   7      240.21      228.35     11.33 o 
  -8   2   7      706.13      689.56     19.26 o 
  -7   2   7      631.96      580.84     14.50 o 
  -6   2   7      527.10      496.52     11.78 o 
  -5   2   7     1906.44     1810.06     24.12 o 
  -4   2   7       50.17       47.13      4.52 o 
  -3   2   7     6883.06     7128.03     77.90 o 
  -2   2   7      767.87      933.99     15.20 o 
  -1   2   7      259.29      278.51     15.73 o 
   0   2   7      249.01      273.69      7.53 o 
   1   2   7      271.15      277.50      8.06 o 
   2   2   7      754.02      911.32     14.80 o 
   3   2   7     6920.78     7060.68     66.67 o 
   4   2   7       49.24       43.87      3.50 o 
   5   2   7     1867.84     1732.64     26.49 o 
   6   2   7      531.38      509.04     11.89 o 
   7   2   7      621.26      572.68     13.49 o 
   8   2   7      699.90      670.80     18.76 o 
   9   2   7      251.67      252.81     13.20 o 
  10   2   7      129.04      130.79     12.88 o 
  11   2   7      566.43      637.25     28.29 o 
  12   2   7       92.08      114.92     16.26 o 
  13   2   7      101.00      135.22     17.97 o 
 -13   3   7      508.40      511.62     27.97 o 
 -12   3   7       28.66       27.71     10.18 o 
 -11   3   7      173.24      182.00     13.48 o 
 -10   3   7      380.26      382.46     14.91 o 
  -9   3   7     1577.58     1476.52     30.11 o 
  -8   3   7     2175.03     1996.31     32.89 o 
  -7   3   7     1492.23     1414.12     25.44 o 
  -6   3   7      114.99      121.19      6.57 o 
  -5   3   7      345.86      304.09      8.67 o 
  -4   3   7      154.30      167.03      9.48 o 
  -3   3   7      922.73     1033.59     16.89 o 
  -2   3   7      381.45      461.76     11.16 o 
  -1   3   7      655.19      692.41     14.26 o 
   0   3   7    12158.71    12878.32    133.15 o 
   1   3   7      627.39      657.99     16.34 o 
   2   3   7      384.93      451.68     10.31 o 
   3   3   7      879.61      989.94     14.53 o 
   4   3   7      168.66      170.89      6.31 o 
   5   3   7      346.75      305.23     13.19 o 
   6   3   7      117.43      113.97      6.21 o 
   7   3   7     1494.45     1432.97     25.03 o 
   8   3   7     2191.46     2024.51     36.80 o 
   9   3   7     1603.55     1543.42     32.09 o 
  10   3   7      382.24      356.90     31.23 o 
  11   3   7      164.02      158.89     14.87 o 
  12   3   7       29.54       27.67     11.58 o 
  13   3   7      509.27      515.04     29.47 o 
 -13   4   7      227.79      271.48     28.78 o 
 -12   4   7       47.59       59.99     12.90 o 
 -11   4   7      185.14      171.06     13.17 o 
 -10   4   7      644.63      593.67     18.36 o 
  -9   4   7      226.28      219.14     11.52 o 
  -8   4   7      141.31      144.44      9.37 o 
  -7   4   7       51.37       50.06      6.71 o 
  -6   4   7      162.69      147.93      9.62 o 
  -5   4   7     1405.83     1272.94     19.16 o 
  -4   4   7      408.91      439.40     10.92 o 
  -3   4   7     2797.90     2796.48     35.46 o 
  -2   4   7     4654.91     5090.61     71.13 o 
  -1   4   7      402.63      433.11      9.34 o 
   0   4   7      531.50      593.83     11.72 o 
   1   4   7      420.14      449.47      9.47 o 
   2   4   7     4675.37     4930.76     61.93 o 
   3   4   7     2784.10     2735.10     35.60 o 
   4   4   7      403.42      416.31     10.33 o 
   5   4   7     1415.00     1282.33     37.39 o 
   6   4   7      152.16      140.68     10.61 o 
   7   4   7       56.06       43.11      7.88 o 
   8   4   7      144.11      149.12     10.99 o 
   9   4   7      229.88      217.03     18.63 o 
  10   4   7      649.74      602.71     25.65 o 
  11   4   7      171.94      178.61     15.86 o 
  12   4   7       49.02       49.17     12.01 o 
  13   4   7      225.42      257.45     23.47 o 
 -13   5   7       20.29       24.95     16.94 o 
 -12   5   7       70.25       70.41     17.61 o 
 -11   5   7      233.12      239.73     15.22 o 
 -10   5   7      383.88      303.62     14.07 o 
  -9   5   7      483.91      468.16     15.81 o 
  -8   5   7       44.83       54.35      7.23 o 
  -7   5   7      938.15      850.76     19.52 o 
  -6   5   7      162.37      172.96      9.23 o 
  -5   5   7      436.44      452.30     12.91 o 
  -4   5   7     1016.99     1068.33     16.52 o 
  -3   5   7     3103.94     3105.85     36.01 o 
  -2   5   7      923.74     1078.25     17.88 o 
  -1   5   7     3854.39     4103.44     43.93 o 
   0   5   7      353.53      293.85      7.62 o 
   1   5   7     3884.49     4144.22     41.75 o 
   2   5   7      934.72     1094.12     16.69 o 
   3   5   7     3149.49     3129.79     37.51 o 
   4   5   7     1020.53     1071.48     17.95 o 
   5   5   7      444.99      439.96     15.08 o 
   6   5   7      160.53      174.03     10.92 o 
   7   5   7      933.76      838.19     25.40 o 
   8   5   7       47.87       70.62     11.93 o 
   9   5   7      465.24      462.54     20.79 o 
  10   5   7      390.20      368.67     20.06 o 
  11   5   7      241.88      280.88     26.52 o 
  12   5   7       68.02       56.61     12.46 o 
  13   5   7       19.22       37.11     15.62 o 
 -13   6   7      366.68      425.26     35.16 o 
 -12   6   7      364.77      455.14     34.35 o 
 -11   6   7      543.53      532.06     24.65 o 
 -10   6   7      158.26      164.64     12.95 o 
  -9   6   7      171.07      165.45     11.01 o 
  -8   6   7      573.60      560.62     25.17 o 
  -7   6   7       35.46       27.30      6.76 o 
  -6   6   7      477.48      417.63     13.89 o 
  -5   6   7     3677.72     3503.01     47.12 o 
  -4   6   7       28.39       22.92      5.18 o 
  -3   6   7     2458.92     2489.41     31.21 o 
  -2   6   7      887.74      884.78     15.67 o 
  -1   6   7     3894.94     4113.10     44.63 o 
   0   6   7      162.72      141.76      5.97 o 
   1   6   7     3858.62     4093.56     42.59 o 
   2   6   7      896.83      929.95     14.31 o 
   3   6   7     2451.70     2389.69     34.47 o 
   4   6   7       24.27       24.34      4.93 o 
   5   6   7     3686.54     3619.18     53.68 o 
   6   6   7      461.23      435.60     16.21 o 
   7   6   7       38.88       43.92      8.90 o 
   8   6   7      560.09      515.94     21.40 o 
   9   6   7      171.10      171.42     14.94 o 
  10   6   7      162.34      177.28     18.96 o 
  11   6   7      537.96      538.94     25.55 o 
  12   6   7      356.73      396.91     27.11 o 
  13   6   7      376.03      406.49     42.60 o 
 -12   7   7       82.28       97.34     50.67 o 
 -11   7   7      106.41      119.66     16.68 o 
 -10   7   7      162.52      128.45     14.57 o 
  -9   7   7       70.05       55.44     10.90 o 
  -8   7   7      372.44      357.15     16.15 o 
  -7   7   7      123.07      121.63      9.31 o 
  -6   7   7      247.45      227.67     10.93 o 
  -5   7   7      664.38      617.02     18.55 o 
  -4   7   7     1417.20     1514.94     25.92 o 
  -3   7   7     1029.01      960.76     18.89 o 
  -2   7   7       55.35       58.14      5.24 o 
  -1   7   7      310.03      278.62      8.33 o 
   0   7   7       83.95       89.54      5.96 o 
   1   7   7      306.19      290.70      8.48 o 
   2   7   7       54.98       54.78      4.49 o 
   3   7   7     1008.82      929.83     18.66 o 
   4   7   7     1410.06     1501.27     24.08 o 
   5   7   7      660.11      604.68     18.67 o 
   6   7   7      254.78      237.70     13.24 o 
   7   7   7      125.09      136.78     14.69 o 
   8   7   7      376.06      360.97     19.17 o 
   9   7   7       79.06       62.15     11.46 o 
  10   7   7      157.00      138.18     15.57 o 
  11   7   7      109.18      102.40     14.98 o 
  12   7   7       79.29       83.33     16.46 o 
 -12   8   7      338.57      349.09     51.25 o 
 -11   8   7      117.30      136.09     18.14 o 
 -10   8   7       89.01       83.01     13.22 o 
  -9   8   7      185.62      196.05     16.30 o 
  -8   8   7      126.85      142.15     13.98 o 
  -7   8   7       52.88       57.96      8.96 o 
  -6   8   7      249.72      264.00     12.06 o 
  -5   8   7      904.76      870.60     25.01 o 
  -4   8   7      233.48      248.95     13.12 o 
  -3   8   7     1403.14     1390.90     24.66 o 
  -2   8   7      170.42      170.98      8.02 o 
  -1   8   7      116.20      127.01      7.02 o 
   0   8   7        0.16        0.41      3.59 o 
   1   8   7      116.86      131.04      6.31 o 
   2   8   7      153.24      146.30      6.53 o 
   3   8   7     1396.86     1324.42     22.94 o 
   4   8   7      244.57      264.51     12.12 o 
   5   8   7      887.12      811.55     22.39 o 
   6   8   7      267.89      263.02     14.26 o 
   7   8   7       50.18       51.21     10.21 o 
   8   8   7      125.10      145.13     14.40 o 
   9   8   7      185.52      154.63     15.63 o 
  10   8   7       84.94       84.40     13.75 o 
  11   8   7      115.09      152.01     25.54 o 
  12   8   7      345.45      375.12     55.83 o 
 -11   9   7      354.81      359.13     26.06 o 
 -10   9   7       38.35       27.63     11.99 o 
  -9   9   7      269.11      292.85     35.97 o 
  -8   9   7      448.68      447.69     24.61 o 
  -7   9   7      186.89      169.03     14.80 o 
  -6   9   7      102.07      107.13      9.17 o 
  -5   9   7       29.06       34.21      8.39 o 
  -4   9   7      103.15      104.67      8.56 o 
  -3   9   7      914.77      843.17     23.75 o 
  -2   9   7      392.24      401.58     14.41 o 
  -1   9   7      240.50      253.77      9.34 o 
   0   9   7        0.30        0.66      3.78 o 
   1   9   7      246.58      256.54      8.78 o 
   2   9   7      397.51      394.89     12.01 o 
   3   9   7      941.03      899.13     19.62 o 
   4   9   7      104.19      108.30      9.41 o 
   5   9   7       32.25       38.05      7.93 o 
   6   9   7       97.52      109.86     12.63 o 
   7   9   7      185.41      139.64     14.20 o 
   8   9   7      449.94      424.16     21.94 o 
   9   9   7      269.24      287.32     21.55 o 
  10   9   7       38.06       63.05     14.27 o 
  11   9   7      353.93      377.96     45.39 o 
 -11  10   7       41.48       25.02     12.48 o 
 -10  10   7      180.84      172.81     27.86 o 
  -9  10   7       16.24       14.18     10.40 o 
  -8  10   7      214.73      202.73     17.10 o 
  -7  10   7       31.32       21.12      8.88 o 
  -6  10   7      422.52      381.16     19.42 o 
  -5  10   7      470.13      448.23     15.60 o 
  -4  10   7     1014.33      965.61     22.09 o 
  -3  10   7      280.32      294.62     13.63 o 
  -2  10   7      533.51      537.94     13.55 o 
  -1  10   7       60.68       52.27      5.40 o 
   0  10   7     1526.07     1443.38     20.50 o 
   1  10   7       61.64       56.50      6.26 o 
   2  10   7      526.22      551.61     13.93 o 
   3  10   7      303.98      296.06     13.21 o 
   4  10   7     1025.32     1040.69     24.07 o 
   5  10   7      482.56      454.96     18.59 o 
   6  10   7      412.41      396.28     20.47 o 
   7  10   7       31.20       39.39     10.69 o 
   8  10   7      206.47      209.99     17.73 o 
   9  10   7       16.54       32.82     12.33 o 
  10  10   7      187.44      186.58     20.91 o 
  11  10   7       45.07       29.40     13.88 o 
 -10  11   7      154.47      117.89     18.40 o 
  -9  11   7       14.94       10.86     10.85 o 
  -8  11   7      183.47      157.62     16.17 o 
  -7  11   7       96.84       77.24     12.30 o 
  -6  11   7      248.82      248.19     17.22 o 
  -5  11   7      135.84      142.97     14.11 o 
  -4  11   7       37.94       37.49      8.19 o 
  -3  11   7     1001.65      951.77     25.19 o 
  -2  11   7       11.87        6.89      4.59 o 
  -1  11   7      387.80      382.20     10.93 o 
   0  11   7      332.34      403.63     11.72 o 
   1  11   7      384.33      395.98     12.63 o 
   2  11   7       10.70       15.12      5.30 o 
   3  11   7      972.94      911.96     30.12 o 
   4  11   7       43.08       45.75      9.27 o 
   5  11   7      128.73      121.19     12.02 o 
   6  11   7      246.72      226.88     17.34 o 
   7  11   7       97.99      106.79     16.89 o 
   8  11   7      191.44      161.26     16.93 o 
   9  11   7       11.89        4.57     11.17 o 
  10  11   7      149.42      151.16     20.36 o 
  -9  12   7       10.41       12.17     14.80 o 
  -8  12   7      106.12       93.43     16.05 o 
  -7  12   7       23.12       15.54      9.75 o 
  -6  12   7      463.32      398.82     37.08 o 
  -5  12   7      558.91      516.39     26.43 o 
  -4  12   7       58.77       52.83     10.54 o 
  -3  12   7      951.97      972.76     32.61 o 
  -2  12   7      677.88      680.61     17.08 o 
  -1  12   7      313.60      312.04     12.06 o 
   0  12   7      243.78      245.73     10.12 o 
   1  12   7      312.59      306.35     11.23 o 
   2  12   7      686.23      735.74     17.46 o 
   3  12   7      941.90      945.55     24.38 o 
   4  12   7       63.08       56.53      9.92 o 
   5  12   7      546.83      512.84     23.49 o 
   6  12   7      462.43      454.00     24.27 o 
   7  12   7       22.93       -2.93      9.32 o 
   8  12   7      105.39      116.99     18.23 o 
   9  12   7       10.38       19.03     12.76 o 
  -8  13   7      526.85      565.88     33.56 o 
  -7  13   7       64.98       80.00     15.23 o 
  -6  13   7       35.53       34.00     10.95 o 
  -5  13   7      630.85      599.44     25.62 o 
  -4  13   7       91.67       76.93     12.01 o 
  -3  13   7      738.31      809.87     27.91 o 
  -2  13   7       49.74       37.51      7.37 o 
  -1  13   7       99.99      100.90      8.59 o 
   0  13   7     1126.02     1121.65     22.51 o 
   1  13   7       98.35      109.50      8.24 o 
   2  13   7       48.50       41.05      9.66 o 
   3  13   7      749.29      784.03     28.98 o 
   4  13   7       92.58       84.92     13.45 o 
   5  13   7      635.19      632.12     26.98 o 
   6  13   7       37.91       44.31     12.35 o 
   7  13   7       61.47       95.89     16.91 o 
   8  13   7      529.49      537.53     32.01 o 
  -7  14   7      180.39      176.63     22.15 o 
  -6  14   7      386.57      403.39     27.20 o 
  -5  14   7      254.36      232.60     19.19 o 
  -4  14   7      216.29      250.62     18.78 o 
  -3  14   7      402.74      414.80     22.24 o 
  -2  14   7      177.42      188.09     14.87 o 
  -1  14   7       74.96       77.36     10.73 o 
   0  14   7       37.49       38.59      7.14 o 
   1  14   7       77.71       73.06     11.13 o 
   2  14   7      177.51      180.87     13.61 o 
   3  14   7      412.88      392.99     22.36 o 
   4  14   7      210.42      225.16     23.14 o 
   5  14   7      251.71      279.06     29.61 o 
   6  14   7      375.49      429.78     34.18 o 
   7  14   7      179.35      164.12     21.44 o 
  -6  15   7      238.65      230.38     41.15 o 
  -5  15   7      349.73      311.26     56.04 o 
  -4  15   7        2.47        8.62      9.95 o 
  -3  15   7      148.87      133.29     15.45 o 
  -2  15   7       18.90        2.18      8.51 o 
  -1  15   7      175.87      195.47     18.06 o 
   0  15   7        1.82      -10.88     10.88 o 
   1  15   7      182.99      182.81     17.50 o 
   2  15   7       20.03        6.77     11.27 o 
   3  15   7      141.86      164.17     17.87 o 
   4  15   7        3.77       13.96     15.43 o 
   5  15   7      348.16      363.59     34.21 o 
   6  15   7      234.87      219.83     44.15 o 
  -3  16   7      223.99      235.52     24.40 o 
  -2  16   7       99.33      125.95     20.04 o 
  -1  16   7      328.99      352.02     27.52 o 
   0  16   7      413.01      420.33     61.22 o 
   1  16   7      323.27      345.11     34.45 o 
   2  16   7       95.54       36.33     19.19 o 
   3  16   7      215.49      212.10     26.91 o 
   0   0   8     1938.73     1905.21     43.26 o 
   1   0   8       55.81       53.64      5.83 o 
   2   0   8     2105.58     2217.61     39.23 o 
   3   0   8      687.70      816.68     13.05 o 
   4   0   8     4946.82     5800.92     93.72 o 
   5   0   8     2427.48     2940.06     34.29 o 
   6   0   8     2836.11     2984.03     36.95 o 
   7   0   8      518.38      503.73     15.39 o 
   8   0   8       74.42       97.10      7.35 o 
   9   0   8       11.44        1.55      4.68 o 
  10   0   8       84.75       74.03     11.42 o 
  11   0   8       70.96       90.47     12.15 o 
  12   0   8      180.02      195.18     18.88 o 
  13   0   8      147.10      140.15     18.29 o 
 -13   1   8        9.23       19.04     10.72 o 
 -12   1   8      333.49      298.13     24.34 o 
 -11   1   8       47.41       35.86      7.63 o 
 -10   1   8       38.47       26.56      7.02 o 
  -9   1   8       18.98       23.85      5.94 o 
  -8   1   8      679.09      626.07     18.10 o 
  -7   1   8      175.27      173.58      8.26 o 
  -6   1   8      492.51      542.82     12.61 o 
  -5   1   8      316.24      273.52     12.19 o 
  -4   1   8     2072.99     2445.14     29.89 o 
  -3   1   8      405.53      370.47      9.52 o 
  -2   1   8     4469.16     4624.60     60.85 o 
  -1   1   8      904.70      952.89     18.83 o 
   0   1   8     2615.17     2843.98     48.73 o 
   1   1   8      924.14      968.23     16.72 o 
   2   1   8     4463.82     4736.36     45.91 o 
   3   1   8      413.21      374.32      8.75 o 
   4   1   8     2059.57     2357.05     27.21 o 
   5   1   8      309.36      278.28      7.92 o 
   6   1   8      500.88      565.90     12.83 o 
   7   1   8      182.21      174.95     11.25 o 
   8   1   8      667.77      655.82     15.39 o 
   9   1   8       20.49       19.33      9.02 o 
  10   1   8       38.44       22.02      7.40 o 
  11   1   8       51.64       32.09     10.39 o 
  12   1   8      332.68      333.61     22.85 o 
  13   1   8        7.07       22.63     15.58 o 
 -13   2   8        4.53        8.08     16.80 o 
 -12   2   8       16.78       34.18      8.94 o 
 -11   2   8       72.81       53.05      9.14 o 
 -10   2   8      213.52      227.57     13.47 o 
  -9   2   8      289.42      276.99     12.32 o 
  -8   2   8     1661.39     1642.72     28.84 o 
  -7   2   8     1116.21     1011.70     18.73 o 
  -6   2   8      511.95      502.57     12.05 o 
  -5   2   8      480.06      505.81     11.25 o 
  -4   2   8       16.99       21.99      3.73 o 
  -3   2   8     1400.22     1614.84     22.89 o 
  -2   2   8     1023.60     1014.33     15.44 o 
  -1   2   8     1674.44     1780.62     38.57 o 
   0   2   8     3152.30     3052.47     36.01 o 
   1   2   8     1703.93     1831.24     26.15 o 
   2   2   8      988.92      994.84     16.03 o 
   3   2   8     1364.04     1589.56     23.07 o 
   4   2   8       17.53       27.25      3.40 o 
   5   2   8      484.04      503.50     10.57 o 
   6   2   8      500.86      491.50     11.30 o 
   7   2   8     1124.76     1050.00     18.95 o 
   8   2   8     1653.36     1652.65     28.73 o 
   9   2   8      283.72      261.45     14.50 o 
  10   2   8      220.28      242.50     13.92 o 
  11   2   8       65.32       41.74     18.05 o 
  12   2   8       17.39       39.23     13.44 o 
  13   2   8        3.93        1.07     11.48 o 
 -13   3   8       59.65       50.20     13.89 o 
 -12   3   8       91.61       83.77     13.31 o 
 -11   3   8      145.24      145.00     12.45 o 
 -10   3   8      494.51      474.78     16.40 o 
  -9   3   8       12.84       11.86      5.73 o 
  -8   3   8       85.08      107.90      8.86 o 
  -7   3   8      556.78      564.57     18.14 o 
  -6   3   8     2029.03     1986.91     27.41 o 
  -5   3   8     1055.18     1009.67     16.72 o 
  -4   3   8      327.09      328.46      9.62 o 
  -3   3   8     1204.30     1239.01     18.85 o 
  -2   3   8       78.46       63.04      3.86 o 
  -1   3   8      902.40      975.49     17.17 o 
   0   3   8      301.07      300.98      8.21 o 
   1   3   8      888.69      976.65     17.36 o 
   2   3   8       85.87       67.45      7.08 o 
   3   3   8     1202.77     1207.49     18.70 o 
   4   3   8      326.58      362.44     10.82 o 
   5   3   8     1024.57      969.69     16.63 o 
   6   3   8     2041.77     1967.73     29.56 o 
   7   3   8      569.06      551.15     15.07 o 
   8   3   8       91.26       81.18      8.97 o 
   9   3   8       11.47       17.43      6.78 o 
  10   3   8      493.71      460.11     21.13 o 
  11   3   8      145.53      148.09     14.88 o 
  12   3   8       89.05       95.80     15.85 o 
  13   3   8       63.00       81.33     16.35 o 
 -13   4   8       90.98       87.14     19.34 o 
 -12   4   8       25.86       22.24     12.74 o 
 -11   4   8      280.54      270.32     18.04 o 
 -10   4   8      160.37      162.70     11.04 o 
  -9   4   8     1467.17     1376.71     30.04 o 
  -8   4   8      708.67      650.00     17.51 o 
  -7   4   8       22.89       15.98      5.54 o 
  -6   4   8     1105.48      993.11     20.16 o 
  -5   4   8      237.80      229.88      7.94 o 
  -4   4   8      182.26      181.13      7.80 o 
  -3   4   8      674.02      701.30     13.70 o 
  -2   4   8     2448.96     2527.75     34.57 o 
  -1   4   8     4770.48     5086.86     56.88 o 
   0   4   8        6.74       -1.79      2.94 o 
   1   4   8     4722.00     4971.20     56.88 o 
   2   4   8     2426.65     2455.23     32.65 o 
   3   4   8      665.91      681.17     14.17 o 
   4   4   8      182.22      196.08      7.58 o 
   5   4   8      244.08      239.13     10.97 o 
   6   4   8     1143.13     1049.92     23.46 o 
   7   4   8       23.82       14.65      7.58 o 
   8   4   8      676.15      646.06     19.54 o 
   9   4   8     1470.25     1356.81     40.31 o 
  10   4   8      161.02      174.96     15.72 o 
  11   4   8      278.95      295.05     23.48 o 
  12   4   8       24.80       33.86     11.61 o 
  13   4   8       92.13      116.20     17.79 o 
 -13   5   8      189.79      179.23     25.55 o 
 -12   5   8       31.92       35.60     15.14 o 
 -11   5   8      254.07      272.85     16.32 o 
 -10   5   8        0.44       -2.27      6.58 o 
  -9   5   8       15.11       16.53      6.08 o 
  -8   5   8      181.84      198.03     10.81 o 
  -7   5   8      427.69      420.17     13.80 o 
  -6   5   8      387.53      391.97     12.92 o 
  -5   5   8      724.68      683.89     15.85 o 
  -4   5   8     2069.05     2108.54     30.43 o 
  -3   5   8     1025.41     1059.90     18.55 o 
  -2   5   8      213.71      193.99      7.42 o 
  -1   5   8      302.69      321.46      7.76 o 
   0   5   8     6350.54     6774.99     68.88 o 
   1   5   8      295.64      323.01      7.75 o 
   2   5   8      197.37      184.06      7.83 o 
   3   5   8     1020.59     1036.03     18.86 o 
   4   5   8     2045.78     2048.37     39.46 o 
   5   5   8      712.70      662.22     18.36 o 
   6   5   8      409.52      380.23     14.90 o 
   7   5   8      417.93      427.40     18.14 o 
   8   5   8      178.09      169.43     13.65 o 
   9   5   8       13.60       19.40      8.48 o 
  10   5   8        0.57        1.81      7.64 o 
  11   5   8      255.45      228.02     18.27 o 
  12   5   8       30.48        6.37     10.10 o 
  13   5   8      186.42      190.18     32.16 o 
 -12   6   8      107.03       90.69     45.81 o 
 -11   6   8      115.02      102.10     14.41 o 
 -10   6   8      117.05      100.86     15.45 o 
  -9   6   8      106.44      109.73     12.54 o 
  -8   6   8       69.91       69.35      8.02 o 
  -7   6   8       34.17       33.61      6.49 o 
  -6   6   8      393.69      365.14     18.29 o 
  -5   6   8      404.49      361.91     12.34 o 
  -4   6   8     1486.78     1458.32     24.71 o 
  -3   6   8      935.37      970.04     18.50 o 
  -2   6   8     1250.67     1294.50     21.23 o 
  -1   6   8     1858.30     1944.72     24.60 o 
   0   6   8      149.24      140.62      6.14 o 
   1   6   8     1862.47     1906.31     23.64 o 
   2   6   8     1285.26     1328.17     18.28 o 
   3   6   8      949.48     1020.28     18.20 o 
   4   6   8     1494.40     1482.19     26.24 o 
   5   6   8      408.53      374.74     14.76 o 
   6   6   8      371.08      344.40     14.77 o 
   7   6   8       35.51       34.59      8.70 o 
   8   6   8       76.21       54.94     10.51 o 
   9   6   8      116.30      111.98     13.20 o 
  10   6   8      120.30      129.09     14.50 o 
  11   6   8      124.74      131.98     15.99 o 
  12   6   8      110.57       83.14     24.79 o 
 -12   7   8       57.30       31.39     15.85 o 
 -11   7   8       54.83       43.24     13.24 o 
 -10   7   8       82.81       95.07     13.24 o 
  -9   7   8       20.63       22.08      8.78 o 
  -8   7   8      129.64      116.07     11.72 o 
  -7   7   8       44.05       50.54      9.43 o 
  -6   7   8     1018.63      949.13     27.84 o 
  -5   7   8       71.40       56.87      8.13 o 
  -4   7   8      538.77      547.17     14.95 o 
  -3   7   8      404.33      435.91     12.69 o 
  -2   7   8      340.40      296.57      9.74 o 
  -1   7   8      164.94      202.04      9.14 o 
   0   7   8      639.83      703.08     13.80 o 
   1   7   8      161.07      178.64      7.02 o 
   2   7   8      347.87      304.44      8.47 o 
   3   7   8      425.19      439.67     12.49 o 
   4   7   8      554.81      564.35     14.36 o 
   5   7   8       70.94       60.31      8.60 o 
   6   7   8      997.08      994.18     24.99 o 
   7   7   8       42.91       46.88      9.57 o 
   8   7   8      135.86      110.38     12.83 o 
   9   7   8       19.95        7.41      7.97 o 
  10   7   8       82.65       86.80     17.82 o 
  11   7   8       52.70       26.52     22.47 o 
  12   7   8       58.12       72.62     15.35 o 
 -12   8   8      148.80      133.24     18.88 o 
 -11   8   8      231.54      272.14     23.40 o 
 -10   8   8      574.90      571.52     26.32 o 
  -9   8   8      151.05      146.84     21.00 o 
  -8   8   8      594.51      621.91     24.68 o 
  -7   8   8      157.88      146.38     11.75 o 
  -6   8   8      129.82      105.79     11.35 o 
  -5   8   8      128.87      116.39      9.57 o 
  -4   8   8      440.31      405.88     13.54 o 
  -3   8   8      273.20      267.03     15.29 o 
  -2   8   8      392.12      360.05     11.15 o 
  -1   8   8      533.01      522.62     12.86 o 
   0   8   8     2079.22     2113.14     27.15 o 
   1   8   8      531.23      510.18     11.29 o 
   2   8   8      391.05      358.15      9.57 o 
   3   8   8      282.56      274.79     10.76 o 
   4   8   8      444.40      410.67     14.58 o 
   5   8   8      120.40      125.45     10.67 o 
   6   8   8      126.73      131.88     11.16 o 
   7   8   8      159.68      146.81     13.80 o 
   8   8   8      604.70      641.91     25.14 o 
   9   8   8      146.39      135.41     14.96 o 
  10   8   8      570.50      603.66     33.53 o 
  11   8   8      232.69      228.74     22.30 o 
  12   8   8      152.77      163.67     20.48 o 
 -11   9   8       10.91        6.81     11.51 o 
 -10   9   8       82.49      110.76     16.53 o 
  -9   9   8      254.64      265.52     20.79 o 
  -8   9   8      205.32      220.19     25.05 o 
  -7   9   8       12.69       17.41      8.27 o 
  -6   9   8     1249.85     1224.47     29.46 o 
  -5   9   8       21.58       12.88      6.11 o 
  -4   9   8      646.68      621.27     29.50 o 
  -3   9   8      589.15      590.12     15.97 o 
  -2   9   8      421.10      376.47     12.00 o 
  -1   9   8      337.24      321.61     11.57 o 
   0   9   8     1141.35     1147.41     18.25 o 
   1   9   8      338.09      332.54     10.10 o 
   2   9   8      422.30      393.53     11.54 o 
   3   9   8      561.80      583.66     17.04 o 
   4   9   8      648.56      616.91     27.62 o 
   5   9   8       25.65       17.93     10.84 o 
   6   9   8     1260.55     1190.78     29.83 o 
   7   9   8       11.12       -0.11      7.99 o 
   8   9   8      195.87      182.04     16.04 o 
   9   9   8      256.25      210.60     31.04 o 
  10   9   8       79.95       76.68     15.64 o 
  11   9   8       11.04        3.15     11.35 o 
 -11  10   8       31.74       38.87     13.50 o 
 -10  10   8      122.01      133.71     25.51 o 
  -9  10   8      108.98      103.35     16.28 o 
  -8  10   8     1133.12     1111.85     34.83 o 
  -7  10   8      146.26      137.13     14.09 o 
  -6  10   8      113.63       98.75     16.78 o 
  -5  10   8       49.45       59.26      8.89 o 
  -4  10   8       26.70       28.78      6.92 o 
  -3  10   8       22.66       21.20      6.01 o 
  -2  10   8      258.64      261.25     10.81 o 
  -1  10   8      167.43      205.38      8.15 o 
   0  10   8     2895.32     2802.84     38.96 o 
   1  10   8      155.67      180.98      9.48 o 
   2  10   8      252.30      245.05      9.94 o 
   3  10   8       27.88       28.44      7.00 o 
   4  10   8       24.62       29.77      7.37 o 
   5  10   8       48.70       47.04      8.90 o 
   6  10   8      119.68       96.17     11.61 o 
   7  10   8      147.97      154.82     15.39 o 
   8  10   8     1132.06     1096.65     34.72 o 
   9  10   8      117.65      131.36     18.50 o 
  10  10   8      117.40      105.99     17.84 o 
  11  10   8       33.49       36.28     13.51 o 
 -10  11   8      218.42      201.77     22.40 o 
  -9  11   8        1.78        2.39     11.70 o 
  -8  11   8        8.60       12.27      9.16 o 
  -7  11   8      257.36      219.08     17.58 o 
  -6  11   8      215.16      226.35     16.87 o 
  -5  11   8      106.96       91.61     11.77 o 
  -4  11   8      162.85      168.61     16.56 o 
  -3  11   8      398.61      402.74     31.18 o 
  -2  11   8      739.84      770.49     16.39 o 
  -1  11   8       69.98       55.41      5.76 o 
   0  11   8      100.84       90.54      6.99 o 
   1  11   8       69.24       63.08      7.11 o 
   2  11   8      748.94      794.84     18.80 o 
   3  11   8      404.61      389.88     15.85 o 
   4  11   8      153.04      146.95     11.33 o 
   5  11   8      108.84      115.89     20.70 o 
   6  11   8      214.51      216.92     17.18 o 
   7  11   8      252.39      265.45     19.94 o 
   8  11   8        6.84       -1.74     10.98 o 
   9  11   8        2.03       -3.99     10.64 o 
  10  11   8      221.37      232.00     27.74 o 
  -9  12   8       64.50       77.24     14.93 o 
  -8  12   8      145.23      112.32     25.58 o 
  -7  12   8      177.72      170.65     17.15 o 
  -6  12   8       59.76       41.11     14.22 o 
  -5  12   8       10.69        7.16      8.25 o 
  -4  12   8      472.85      478.91     38.14 o 
  -3  12   8      318.82      331.23     23.56 o 
  -2  12   8      308.14      298.40     12.12 o 
  -1  12   8     1023.46     1036.52     20.94 o 
   0  12   8       27.51       11.28      5.21 o 
   1  12   8      999.13     1010.53     20.99 o 
   2  12   8      307.39      312.63     16.60 o 
   3  12   8      319.69      334.42     17.41 o 
   4  12   8      475.91      474.20     19.91 o 
   5  12   8        8.56        2.60      7.56 o 
   6  12   8       55.73       61.89     12.74 o 
   7  12   8      177.99      153.27     18.90 o 
   8  12   8      158.90      179.34     20.70 o 
   9  12   8       59.63       69.43     25.01 o 
  -8  13   8      387.54      346.86     26.30 o 
  -7  13   8      160.18      124.64     17.89 o 
  -6  13   8      566.43      554.61     25.99 o 
  -5  13   8       25.07       12.74     12.67 o 
  -4  13   8      352.08      337.36     19.83 o 
  -3  13   8      179.45      188.81     14.21 o 
  -2  13   8      290.53      299.35     14.98 o 
  -1  13   8      375.89      377.21     15.01 o 
   0  13   8       70.59       79.27      8.98 o 
   1  13   8      375.06      393.19     14.19 o 
   2  13   8      292.48      281.06     14.99 o 
   3  13   8      181.81      226.40     15.79 o 
   4  13   8      353.48      361.17     21.40 o 
   5  13   8       28.81       45.58     12.28 o 
   6  13   8      573.33      584.80     46.80 o 
   7  13   8      159.86      174.96     21.12 o 
   8  13   8      386.21      406.82     28.79 o 
  -7  14   8      247.88      245.27     23.63 o 
  -6  14   8       10.02       14.09     11.85 o 
  -5  14   8      883.98      955.12     33.92 o 
  -4  14   8      462.98      478.37     27.93 o 
  -3  14   8      569.60      622.62     26.17 o 
  -2  14   8       14.37       19.84      8.57 o 
  -1  14   8      271.92      351.36     21.16 o 
   0  14   8        4.52       16.11      7.99 o 
   1  14   8      264.59      278.98     19.81 o 
   2  14   8       14.78        3.20      7.92 o 
   3  14   8      572.13      559.25     27.52 o 
   4  14   8      469.91      488.23     25.91 o 
   5  14   8      896.36      946.29     77.17 o 
   6  14   8        9.65       16.94     14.89 o 
   7  14   8      247.27      244.13     23.97 o 
  -5  15   8      143.42      130.01     18.82 o 
  -4  15   8      102.04       85.40     20.95 o 
  -3  15   8       93.90       66.72     17.09 o 
  -2  15   8      187.10      175.25     17.84 o 
  -1  15   8       91.91       87.08     15.88 o 
   0  15   8       15.25       21.51     13.26 o 
   1  15   8       92.96      118.17     26.17 o 
   2  15   8      191.48      214.92     19.33 o 
   3  15   8       97.47      113.80     16.56 o 
   4  15   8       97.72      106.27     23.71 o 
   5  15   8      140.87      114.24     26.82 o 
  -3  16   8       76.70       73.97     17.51 o 
  -2  16   8      266.53      318.64     23.10 o 
  -1  16   8       60.70       43.87     15.97 o 
   0  16   8      345.93      335.03     34.15 o 
   1  16   8       58.77       71.09     24.13 o 
   2  16   8      267.59      300.57     26.24 o 
   3  16   8       84.20       92.22     23.66 o 
   1   0   9      524.02      571.11     16.68 o 
   2   0   9      506.72      524.09     11.20 o 
   3   0   9     1520.01     1640.96     28.38 o 
   4   0   9        1.21       -2.48      2.48 o 
   5   0   9     1093.66     1251.88     24.57 o 
   6   0   9       20.23       40.39      5.19 o 
   7   0   9      896.31      895.87     17.72 o 
   8   0   9     2256.91     2189.55     31.90 o 
   9   0   9        0.77        4.39      5.33 o 
  10   0   9       67.53       61.33     10.38 o 
  11   0   9      360.61      405.62     20.13 o 
  12   0   9        1.01        9.33     10.29 o 
  13   0   9      109.74      150.64     18.57 o 
 -13   1   9      179.82      202.46     26.29 o 
 -12   1   9      152.99      149.63     15.32 o 
 -11   1   9      119.95      114.12     14.88 o 
 -10   1   9      645.71      658.51     32.57 o 
  -9   1   9       10.91       12.23      4.97 o 
  -8   1   9     1724.04     1653.86     28.85 o 
  -7   1   9       79.82       85.01      9.47 o 
  -6   1   9     2132.16     2121.39     31.19 o 
  -5   1   9      437.38      466.64     10.84 o 
  -4   1   9     4610.03     5126.94     76.49 o 
  -3   1   9     3369.10     3759.51     45.70 o 
  -2   1   9     4486.70     4569.83     57.33 o 
  -1   1   9      220.69      258.73      9.66 o 
   0   1   9     1938.38     1809.83     25.55 o 
   1   1   9      213.52      257.04      9.40 o 
   2   1   9     4459.25     4634.80     48.60 o 
   3   1   9     3421.87     3884.85     47.09 o 
   4   1   9     4596.44     5082.89     68.60 o 
   5   1   9      444.59      433.47     10.06 o 
   6   1   9     2089.70     2062.42     29.46 o 
   7   1   9       74.74       85.35      6.70 o 
   8   1   9     1751.93     1725.85     26.98 o 
   9   1   9        9.01        4.97      6.01 o 
  10   1   9      641.22      671.57     21.42 o 
  11   1   9      124.67      145.64     16.04 o 
  12   1   9      151.27      162.90     17.91 o 
  13   1   9      183.56      228.10     42.17 o 
 -13   2   9      162.17      169.39     25.45 o 
 -12   2   9      506.19      576.87     30.29 o 
 -11   2   9        4.24       13.20      7.76 o 
 -10   2   9       78.51       80.91      9.83 o 
  -9   2   9       46.83       36.12      6.68 o 
  -8   2   9      521.85      564.98     19.28 o 
  -7   2   9     1521.68     1527.42     24.22 o 
  -6   2   9     1267.60     1243.23     20.30 o 
  -5   2   9     2118.88     2131.01     38.41 o 
  -4   2   9       31.31       39.59      5.05 o 
  -3   2   9      938.26     1049.56     17.12 o 
  -2   2   9      637.74      669.52     12.26 o 
  -1   2   9      365.40      411.05     13.89 o 
   0   2   9       26.64       30.46      3.56 o 
   1   2   9      350.38      376.21     10.03 o 
   2   2   9      659.67      683.95     13.10 o 
   3   2   9      967.38     1094.20     22.95 o 
   4   2   9       33.91       36.35      3.65 o 
   5   2   9     2114.23     2136.80     26.36 o 
   6   2   9     1279.65     1245.31     19.11 o 
   7   2   9     1523.44     1527.14     24.21 o 
   8   2   9      509.99      569.79     15.95 o 
   9   2   9       51.06       51.82      7.99 o 
  10   2   9       77.38       95.16     11.87 o 
  11   2   9        3.74       -6.50      8.35 o 
  12   2   9      515.23      517.40     28.32 o 
  13   2   9      159.26      191.55     20.69 o 
 -13   3   9       16.18       27.06     14.80 o 
 -12   3   9       57.97       73.41     14.42 o 
 -11   3   9       46.18       39.75     13.42 o 
 -10   3   9       76.86       94.65     10.91 o 
  -9   3   9      523.17      496.76     16.12 o 
  -8   3   9     1021.96      913.25     20.76 o 
  -7   3   9      159.00      143.52      8.81 o 
  -6   3   9      820.23      809.79     15.73 o 
  -5   3   9      538.89      590.34     14.02 o 
  -4   3   9      117.50      128.85      5.59 o 
  -3   3   9     1370.41     1421.11     25.14 o 
  -2   3   9     2097.54     2144.53     27.62 o 
  -1   3   9     2739.89     2834.09     43.32 o 
   0   3   9     8564.34     8713.74     93.25 o 
   1   3   9     2758.72     2890.63     38.92 o 
   2   3   9     2133.97     2175.44     29.18 o 
   3   3   9     1371.17     1385.46     19.22 o 
   4   3   9      111.54      131.15      6.29 o 
   5   3   9      530.68      554.71     13.25 o 
   6   3   9      848.92      799.52     16.52 o 
   7   3   9      149.62      139.00     10.78 o 
   8   3   9     1004.60      904.65     23.21 o 
   9   3   9      527.83      548.70     18.98 o 
  10   3   9       73.61       94.25     12.02 o 
  11   3   9       47.81       43.24     10.82 o 
  12   3   9       60.43       79.20     15.41 o 
  13   3   9       17.84       30.42     12.38 o 
 -13   4   9      232.87      319.95     30.23 o 
 -12   4   9       13.41       -0.47     10.57 o 
 -11   4   9       15.59       17.00      9.00 o 
 -10   4   9       71.26       65.72      9.64 o 
  -9   4   9       78.27       82.23      9.75 o 
  -8   4   9       29.16       44.89      6.79 o 
  -7   4   9      415.35      407.83     13.45 o 
  -6   4   9     1251.68     1209.93     32.72 o 
  -5   4   9      457.12      449.43     12.61 o 
  -4   4   9       70.87       82.66      5.91 o 
  -3   4   9     1825.24     1920.84     37.56 o 
  -2   4   9     1082.86     1066.33     18.63 o 
  -1   4   9     2697.10     2888.90     35.74 o 
   0   4   9     1068.30     1027.17     17.19 o 
   1   4   9     2725.21     2885.40     36.16 o 
   2   4   9     1089.76     1074.14     18.49 o 
   3   4   9     1803.61     1901.91     27.78 o 
   4   4   9       68.41       76.69      6.19 o 
   5   4   9      476.09      455.10     14.02 o 
   6   4   9     1265.49     1204.53     25.98 o 
   7   4   9      425.79      387.59     17.02 o 
   8   4   9       33.84       23.65      8.08 o 
   9   4   9       84.28       95.33     11.83 o 
  10   4   9       69.88       58.35     15.97 o 
  11   4   9       15.66       24.36      9.78 o 
  12   4   9       11.96       20.06     12.38 o 
  13   4   9      238.99      291.88     52.66 o 
 -13   5   9       67.95       63.11     18.29 o 
 -12   5   9        1.62        7.26     24.98 o 
 -11   5   9      124.60      131.68     13.16 o 
 -10   5   9       75.05       66.17     10.16 o 
  -9   5   9       28.39       24.47      7.92 o 
  -8   5   9     2962.92     2818.91     48.41 o 
  -7   5   9       67.89       57.57      6.90 o 
  -6   5   9      405.47      388.10     12.99 o 
  -5   5   9      778.07      782.00     17.16 o 
  -4   5   9      333.80      331.91     10.69 o 
  -3   5   9      830.55      800.85     15.84 o 
  -2   5   9      682.72      607.36     12.90 o 
  -1   5   9     1069.62     1033.04     16.91 o 
   0   5   9     6886.80     7419.17     75.17 o 
   1   5   9     1033.64      965.14     16.27 o 
   2   5   9      678.35      583.33     13.82 o 
   3   5   9      858.55      844.98     17.10 o 
   4   5   9      348.31      344.76     13.31 o 
   5   5   9      763.19      758.65     18.48 o 
   6   5   9      404.57      392.28     16.15 o 
   7   5   9       68.87       57.15      9.14 o 
   8   5   9     2969.83     2854.51     54.91 o 
   9   5   9       25.27       25.52      9.22 o 
  10   5   9       71.98       64.01     11.54 o 
  11   5   9      123.18      126.41     15.12 o 
  12   5   9        1.91       -5.47      9.29 o 
  13   5   9       67.94       68.07     18.18 o 
 -12   6   9      128.12      103.42     20.37 o 
 -11   6   9      249.73      269.59     19.56 o 
 -10   6   9      137.62      147.70     12.85 o 
  -9   6   9      439.29      438.71     18.94 o 
  -8   6   9       47.04       43.60      9.43 o 
  -7   6   9       19.85       12.33      6.26 o 
  -6   6   9     1699.72     1611.68     32.06 o 
  -5   6   9     1090.33     1066.26     21.17 o 
  -4   6   9        0.75       -3.78      3.78 o 
  -3   6   9     1397.72     1370.47     22.97 o 
  -2   6   9      403.10      427.62     11.31 o 
  -1   6   9     2262.52     2371.95     27.30 o 
   0   6   9      420.96      506.46     11.09 o 
   1   6   9     2223.60     2346.29     27.85 o 
   2   6   9      400.29      428.61     11.00 o 
   3   6   9     1406.70     1384.57     23.86 o 
   4   6   9        0.77       -2.36      4.25 o 
   5   6   9     1077.30     1001.79     22.26 o 
   6   6   9     1686.90     1568.16     33.12 o 
   7   6   9       23.66       22.38      7.38 o 
   8   6   9       45.29       64.47     10.48 o 
   9   6   9      425.85      369.87     19.90 o 
  10   6   9      137.67      147.46     15.52 o 
  11   6   9      246.02      238.68     25.54 o 
  12   6   9      123.38      113.40     17.09 o 
 -12   7   9       96.56       86.31     19.02 o 
 -11   7   9      154.55      175.10     19.22 o 
 -10   7   9      376.20      377.11     22.97 o 
  -9   7   9      359.86      346.79     19.47 o 
  -8   7   9      934.62      966.64     26.30 o 
  -7   7   9      165.25      180.74     12.20 o 
  -6   7   9       17.73       26.96      7.03 o 
  -5   7   9     1859.41     1829.64     34.53 o 
  -4   7   9     2344.65     2292.38     39.19 o 
  -3   7   9     2470.49     2324.69     34.05 o 
  -2   7   9     1090.85     1114.72     20.36 o 
  -1   7   9     1094.80     1172.46     17.26 o 
   0   7   9     2812.97     2867.74     35.15 o 
   1   7   9     1048.98     1153.47     17.83 o 
   2   7   9     1088.79     1134.09     17.61 o 
   3   7   9     2494.05     2322.48     32.60 o 
   4   7   9     2329.92     2292.32     34.98 o 
   5   7   9     1827.29     1782.78     35.29 o 
   6   7   9       16.50       35.74      8.03 o 
   7   7   9      178.54      192.46     19.72 o 
   8   7   9      927.39      897.17     37.50 o 
   9   7   9      350.82      365.54     20.54 o 
  10   7   9      377.00      371.31     21.74 o 
  11   7   9      154.67      146.00     18.98 o 
  12   7   9       96.39      123.36     20.59 o 
 -12   8   9       38.43       40.56     22.31 o 
 -11   8   9      104.01      118.81     17.13 o 
 -10   8   9      119.49      148.27     25.95 o 
  -9   8   9      195.14      207.78     20.23 o 
  -8   8   9       56.75       43.98      8.86 o 
  -7   8   9      215.09      213.49     15.51 o 
  -6   8   9       54.02       43.51      7.84 o 
  -5   8   9      339.43      280.75     13.79 o 
  -4   8   9       81.44       82.27      8.60 o 
  -3   8   9      992.36      928.92     22.44 o 
  -2   8   9       20.75       25.01      5.00 o 
  -1   8   9        6.81        7.32      3.97 o 
   0   8   9       24.34       32.72      4.73 o 
   1   8   9        8.05        6.14      5.16 o 
   2   8   9       21.54       27.67      4.57 o 
   3   8   9      987.57      935.48     19.37 o 
   4   8   9       83.62       78.32      8.22 o 
   5   8   9      344.31      306.89     13.70 o 
   6   8   9       55.06       52.13      8.95 o 
   7   8   9      205.80      176.64     14.90 o 
   8   8   9       52.42       70.37     12.21 o 
   9   8   9      203.54      217.59     17.66 o 
  10   8   9      119.60      109.04     17.32 o 
  11   8   9      102.97       97.50     17.07 o 
  12   8   9       37.31       52.87     18.32 o 
 -11   9   9      125.43      130.35     18.36 o 
 -10   9   9      285.53      291.48     23.44 o 
  -9   9   9       80.86       77.51     12.93 o 
  -8   9   9      201.83      186.25     16.09 o 
  -7   9   9       11.15        7.52      6.74 o 
  -6   9   9       76.00       61.32     12.29 o 
  -5   9   9      292.97      261.52     14.81 o 
  -4   9   9      799.79      736.34     32.40 o 
  -3   9   9      455.78      443.69     15.88 o 
  -2   9   9      231.85      219.94      9.59 o 
  -1   9   9      604.61      632.08     15.04 o 
   0   9   9     3848.16     3900.90     44.50 o 
   1   9   9      631.57      658.01     13.47 o 
   2   9   9      235.96      223.19      9.13 o 
   3   9   9      440.20      427.62     13.62 o 
   4   9   9      803.04      728.28     22.39 o 
   5   9   9      301.44      292.05     13.87 o 
   6   9   9       82.06       81.68     10.33 o 
   7   9   9        8.44       13.06      9.82 o 
   8   9   9      192.38      180.78     17.46 o 
   9   9   9       75.77       69.51     12.86 o 
  10   9   9      287.02      297.93     24.21 o 
  11   9   9      126.56      108.17     26.46 o 
 -10  10   9       25.06        9.72     11.20 o 
  -9  10   9      145.61      169.21     19.00 o 
  -8  10   9      300.00      271.95     19.29 o 
  -7  10   9       94.20       90.05     12.94 o 
  -6  10   9      235.21      229.68     16.36 o 
  -5  10   9      171.94      174.36     18.64 o 
  -4  10   9       14.79       17.15      8.05 o 
  -3  10   9       26.24       30.67      7.31 o 
  -2  10   9      113.17       81.56      7.89 o 
  -1  10   9      420.29      447.63     12.00 o 
   0  10   9      271.98      303.75     10.06 o 
   1  10   9      433.66      455.47     13.96 o 
   2  10   9      114.36       87.04      7.97 o 
   3  10   9       23.28       21.97      6.88 o 
   4  10   9       14.15        3.59      7.44 o 
   5  10   9      162.89      155.54     12.74 o 
   6  10   9      232.18      241.05     15.34 o 
   7  10   9       94.47       84.35     12.91 o 
   8  10   9      303.01      303.11     20.08 o 
   9  10   9      139.95      118.73     27.00 o 
  10  10   9       25.87       33.65     13.64 o 
 -10  11   9       73.72       83.79     23.20 o 
  -9  11   9      235.54      207.74     31.03 o 
  -8  11   9      623.76      653.93     31.21 o 
  -7  11   9      287.99      318.07     20.14 o 
  -6  11   9       94.33       99.96     13.21 o 
  -5  11   9      357.01      338.14     28.70 o 
  -4  11   9      116.68      119.98     12.69 o 
  -3  11   9      500.38      487.60     18.22 o 
  -2  11   9      486.81      452.68     13.81 o 
  -1  11   9      135.00      115.88      7.77 o 
   0  11   9       94.93      123.75      7.65 o 
   1  11   9      137.72      132.84     10.37 o 
   2  11   9      490.82      492.84     17.17 o 
   3  11   9      516.78      529.04     18.01 o 
   4  11   9      116.46      109.13     10.65 o 
   5  11   9      351.20      320.21     16.97 o 
   6  11   9       96.02       92.11     11.76 o 
   7  11   9      297.73      317.12     22.72 o 
   8  11   9      627.30      645.15     31.90 o 
   9  11   9      246.21      253.34     23.66 o 
  10  11   9       74.62       82.62     17.13 o 
  -9  12   9       27.32       23.54     12.05 o 
  -8  12   9      140.26      142.42     18.93 o 
  -7  12   9       55.25       54.06     12.32 o 
  -6  12   9      358.47      344.72     21.14 o 
  -5  12   9       49.43       43.08     10.60 o 
  -4  12   9       11.10       -6.65      6.65 o 
  -3  12   9      340.24      312.06     18.11 o 
  -2  12   9      651.64      687.75     17.49 o 
  -1  12   9      231.69      230.26     11.91 o 
   0  12   9        3.14       -2.14      5.43 o 
   1  12   9      227.43      213.48     10.84 o 
   2  12   9      653.52      673.08     23.08 o 
   3  12   9      340.19      316.48     17.41 o 
   4  12   9       11.29       19.27      7.91 o 
   5  12   9       47.81       38.41      9.96 o 
   6  12   9      359.18      394.18     22.74 o 
   7  12   9       50.41       39.80     13.64 o 
   8  12   9      137.20      109.85     17.74 o 
   9  12   9       26.06       22.53     21.49 o 
  -8  13   9      439.44      428.86     28.92 o 
  -7  13   9      234.52      195.03     22.70 o 
  -6  13   9       43.57       20.22     10.97 o 
  -5  13   9      648.27      721.19     28.35 o 
  -4  13   9      129.21      143.12     15.13 o 
  -3  13   9      109.64      116.47     12.17 o 
  -2  13   9      423.91      402.98     15.77 o 
  -1  13   9      369.54      456.36     18.82 o 
   0  13   9     1406.55     1360.76     30.27 o 
   1  13   9      383.28      400.18     15.88 o 
   2  13   9      413.55      420.08     17.85 o 
   3  13   9      118.35      106.25     12.58 o 
   4  13   9      128.22      125.94     15.46 o 
   5  13   9      627.93      619.65     27.78 o 
   6  13   9       42.26       47.13     14.07 o 
   7  13   9      234.89      185.53     28.35 o 
   8  13   9      439.72      435.17     29.47 o 
  -7  14   9      472.94      489.32     37.24 o 
  -6  14   9      129.37      159.88     20.23 o 
  -5  14   9      448.94      422.54     23.94 o 
  -4  14   9      206.77      203.84     18.37 o 
  -3  14   9      501.52      531.10     30.51 o 
  -2  14   9       58.07       43.50     12.33 o 
  -1  14   9       22.54       23.97      8.15 o 
   0  14   9        2.37        5.74      7.32 o 
   1  14   9       25.03       34.94      9.82 o 
   2  14   9       59.83       46.08     10.99 o 
   3  14   9      494.94      513.43     23.20 o 
   4  14   9      206.63      194.56     18.97 o 
   5  14   9      444.63      402.54     81.41 o 
   6  14   9      125.83      133.80     25.37 o 
   7  14   9      476.87      475.23     30.97 o 
  -5  15   9       22.49       27.51     20.12 o 
  -4  15   9       22.17        5.05     12.24 o 
  -3  15   9      886.54      989.24     40.97 o 
  -2  15   9      100.90       67.97     13.99 o 
  -1  15   9      136.35      150.51     17.32 o 
   0  15   9       66.21       74.07     13.54 o 
   1  15   9      131.59      156.25     20.42 o 
   2  15   9      103.76       92.61     16.60 o 
   3  15   9      884.23      956.57     40.42 o 
   4  15   9       23.29       25.29     14.24 o 
   5  15   9       25.35        7.43     16.25 o 
  -2  16   9      440.39      424.28     30.02 o 
  -1  16   9      261.89      302.23     26.67 o 
   0  16   9        0.48      -13.03     16.79 o 
   1  16   9      259.36      338.18     35.59 o 
   2  16   9      436.76      475.30     30.96 o 
   0   0  10     2252.37     2068.11     48.41 o 
   1   0  10        1.67       -3.48      3.48 o 
   2   0  10     2042.90     2110.05     28.50 o 
   3   0  10      185.08      269.92      8.36 o 
   4   0  10    10902.42    12368.53    115.12 o 
   5   0  10       16.13        6.16      3.60 o 
   6   0  10      380.16      384.06     10.62 o 
   7   0  10       31.10       25.35      5.44 o 
   8   0  10     2128.09     1973.96     29.97 o 
   9   0  10      127.99      146.16      9.00 o 
  10   0  10       85.93       85.06     13.65 o 
  11   0  10      179.03      190.51     15.60 o 
  12   0  10      498.01      525.18     34.61 o 
  13   0  10      376.87      436.57     71.02 o 
 -13   1  10       74.48      100.38     20.83 o 
 -12   1  10      344.10      384.69     26.17 o 
 -11   1  10       37.10       45.10      9.99 o 
 -10   1  10      167.42      178.69     12.64 o 
  -9   1  10      108.75       75.62      8.92 o 
  -8   1  10      726.03      718.72     18.02 o 
  -7   1  10      333.43      340.81     12.20 o 
  -6   1  10      469.97      518.31     14.00 o 
  -5   1  10      348.73      365.84     16.37 o 
  -4   1  10     1034.94     1091.95     23.72 o 
  -3   1  10     1262.91     1237.57     31.43 o 
  -2   1  10      633.36      631.07     14.33 o 
  -1   1  10      312.24      348.99     11.76 o 
   0   1  10       99.62      126.38      6.93 o 
   1   1  10      321.56      362.79     11.71 o 
   2   1  10      665.49      668.50     12.73 o 
   3   1  10     1296.70     1334.01     22.74 o 
   4   1  10     1021.67     1089.02     16.14 o 
   5   1  10      318.50      335.43      9.65 o 
   6   1  10      476.93      505.71     11.86 o 
   7   1  10      341.06      342.98     11.23 o 
   8   1  10      717.24      729.71     16.59 o 
   9   1  10      105.59       96.57      9.69 o 
  10   1  10      173.04      213.98     15.18 o 
  11   1  10       33.19       30.85     22.17 o 
  12   1  10      335.87      402.32     50.42 o 
  13   1  10       74.40       73.20     14.81 o 
 -13   2  10       11.42       24.05     17.03 o 
 -12   2  10      219.72      234.09     32.05 o 
 -11   2  10      132.49      125.13     13.93 o 
 -10   2  10       27.60       26.75      7.89 o 
  -9   2  10      563.99      511.01     16.26 o 
  -8   2  10       63.41       60.52      7.12 o 
  -7   2  10     1344.04     1260.71     21.74 o 
  -6   2  10     1550.97     1544.52     23.67 o 
  -5   2  10      350.17      381.46      9.96 o 
  -4   2  10     2265.89     2225.64     27.88 o 
  -3   2  10     1348.11     1321.50     22.01 o 
  -2   2  10      594.05      585.57     11.65 o 
  -1   2  10     1516.08     1621.90     25.28 o 
   0   2  10     4691.13     5072.41     62.29 o 
   1   2  10     1517.07     1620.59     25.02 o 
   2   2  10      572.90      553.92     12.04 o 
   3   2  10     1365.73     1369.94     21.42 o 
   4   2  10     2305.91     2222.08     29.13 o 
   5   2  10      346.36      363.19      9.95 o 
   6   2  10     1557.41     1554.13     22.21 o 
   7   2  10     1338.54     1284.63     24.39 o 
   8   2  10       63.68       56.77      7.16 o 
   9   2  10      545.24      499.67     18.09 o 
  10   2  10       31.37       31.32      8.17 o 
  11   2  10      138.07      137.86     16.27 o 
  12   2  10      222.56      191.37     19.43 o 
  13   2  10       10.50       17.17     15.97 o 
 -13   3  10      159.01      191.82     26.15 o 
 -12   3  10       54.34       77.29     13.08 o 
 -11   3  10      218.71      250.75     17.58 o 
 -10   3  10      444.73      451.47     21.66 o 
  -9   3  10      523.42      489.25     23.20 o 
  -8   3  10      255.77      230.56     13.46 o 
  -7   3  10      320.53      320.34     12.05 o 
  -6   3  10       40.99       25.95      4.86 o 
  -5   3  10     1246.78     1217.32     21.46 o 
  -4   3  10       97.88      112.34      5.68 o 
  -3   3  10      752.60      706.95     15.05 o 
  -2   3  10     1239.80     1189.19     18.20 o 
  -1   3  10     3517.48     3772.42     50.03 o 
   0   3  10      101.99      105.95      5.66 o 
   1   3  10     3544.45     3830.91     49.43 o 
   2   3  10     1241.48     1219.88     19.69 o 
   3   3  10      767.59      712.36     14.62 o 
   4   3  10       93.00       97.20      6.03 o 
   5   3  10     1237.39     1250.78     22.89 o 
   6   3  10       37.59       24.01      5.23 o 
   7   3  10      312.77      296.67     11.81 o 
   8   3  10      260.85      237.08     12.77 o 
   9   3  10      528.53      492.73     18.10 o 
  10   3  10      436.49      444.13     22.69 o 
  11   3  10      208.40      179.78     15.87 o 
  12   3  10       50.36       57.99     14.20 o 
  13   3  10      155.58      158.98     19.94 o 
 -13   4  10      162.30      222.08     26.90 o 
 -12   4  10      405.64      477.82     43.79 o 
 -11   4  10       44.34       59.48     11.85 o 
 -10   4  10      162.38      142.13     12.64 o 
  -9   4  10       65.71       75.94     13.85 o 
  -8   4  10      352.46      320.90     15.00 o 
  -7   4  10      503.68      415.55     22.72 o 
  -6   4  10       41.49       21.19      7.46 o 
  -5   4  10      236.20      220.36      9.19 o 
  -4   4  10     3387.14     3382.63     51.69 o 
  -3   4  10      785.13      727.63     15.06 o 
  -2   4  10      912.68      932.21     17.51 o 
  -1   4  10      202.53      211.02      6.75 o 
   0   4  10     3067.54     3217.81     40.12 o 
   1   4  10      199.64      220.75      8.05 o 
   2   4  10      913.30      945.56     17.44 o 
   3   4  10      787.93      737.36     18.28 o 
   4   4  10     3363.79     3343.57     43.74 o 
   5   4  10      228.88      195.99      9.85 o 
   6   4  10       47.37       28.88      7.13 o 
   7   4  10      497.43      438.02     16.24 o 
   8   4  10      346.19      353.15     23.01 o 
   9   4  10       67.55       79.51     11.49 o 
  10   4  10      170.12      174.82     15.21 o 
  11   4  10       43.56       46.11     11.07 o 
  12   4  10      405.01      422.77     27.07 o 
  13   4  10      158.68      201.12     21.87 o 
 -12   5  10      331.72      427.24     46.55 o 
 -11   5  10      400.70      410.03     19.79 o 
 -10   5  10      566.39      557.08     21.03 o 
  -9   5  10      207.37      198.51     13.32 o 
  -8   5  10       49.37       47.89      9.28 o 
  -7   5  10     1092.50     1044.81     28.14 o 
  -6   5  10      613.87      595.25     18.41 o 
  -5   5  10     1381.45     1341.13     27.53 o 
  -4   5  10      251.48      255.48     11.40 o 
  -3   5  10     4158.20     4024.40     56.16 o 
  -2   5  10      368.55      362.97     10.17 o 
  -1   5  10     1195.56     1219.32     18.21 o 
   0   5  10      432.27      483.76     10.63 o 
   1   5  10     1197.94     1258.43     20.81 o 
   2   5  10      360.20      355.72     11.12 o 
   3   5  10     4145.66     3940.11     50.00 o 
   4   5  10      248.41      245.95     10.28 o 
   5   5  10     1372.18     1340.65     25.39 o 
   6   5  10      612.20      576.48     18.43 o 
   7   5  10     1104.09     1047.52     25.90 o 
   8   5  10       50.55       42.71      9.44 o 
   9   5  10      205.10      181.14     15.14 o 
  10   5  10      571.63      586.53     24.80 o 
  11   5  10      400.23      429.02     23.28 o 
  12   5  10      339.11      366.00     29.09 o 
 -12   6  10      768.20      849.10     45.44 o 
 -11   6  10      242.70      241.46     21.14 o 
 -10   6  10      185.14      178.46     19.76 o 
  -9   6  10      565.64      574.57     20.76 o 
  -8   6  10      136.54      127.48     11.40 o 
  -7   6  10       10.79       24.37      6.71 o 
  -6   6  10      235.32      230.70     12.79 o 
  -5   6  10      100.12      120.23      9.71 o 
  -4   6  10     5057.60     4855.23     68.01 o 
  -3   6  10      379.27      374.82     13.25 o 
  -2   6  10       61.65       50.02      5.29 o 
  -1   6  10     1533.48     1539.67     20.16 o 
   0   6  10     1934.59     2009.13     26.45 o 
   1   6  10     1547.50     1576.94     21.03 o 
   2   6  10       66.43       61.60      6.48 o 
   3   6  10      364.56      386.58     12.82 o 
   4   6  10     5048.05     4880.88     56.73 o 
   5   6  10       93.44       94.20      8.78 o 
   6   6  10      233.31      223.69     12.87 o 
   7   6  10        9.90        8.64      6.56 o 
   8   6  10      139.43      134.65     13.32 o 
   9   6  10      565.51      551.08     23.80 o 
  10   6  10      177.98      170.70     21.89 o 
  11   6  10      244.59      258.30     19.84 o 
  12   6  10      766.20      899.01     38.10 o 
 -12   7  10       14.50       12.92     17.56 o 
 -11   7  10      169.94      169.65     19.65 o 
 -10   7  10      358.82      367.25     21.63 o 
  -9   7  10       28.19       30.61      8.64 o 
  -8   7  10       76.32       68.59      9.90 o 
  -7   7  10       27.33       20.85      7.14 o 
  -6   7  10      272.89      278.79     14.03 o 
  -5   7  10     2352.02     2329.58     41.17 o 
  -4   7  10     1161.79     1161.63     25.74 o 
  -3   7  10      333.00      335.25     13.47 o 
  -2   7  10     1024.98      995.20     22.03 o 
  -1   7  10       86.19      119.54      6.66 o 
   0   7  10     1124.35     1213.60     19.48 o 
   1   7  10       88.49      109.88      7.61 o 
   2   7  10     1043.75     1062.52     24.27 o 
   3   7  10      301.62      296.68     11.08 o 
   4   7  10     1161.94     1170.91     21.63 o 
   5   7  10     2433.34     2366.39     38.37 o 
   6   7  10      285.37      275.42     14.37 o 
   7   7  10       25.74       17.73      7.46 o 
   8   7  10       79.87       82.02     11.70 o 
   9   7  10       26.46        9.27     17.53 o 
  10   7  10      358.38      424.21     28.83 o 
  11   7  10      183.47      201.25     21.38 o 
  12   7  10       13.28       15.96     12.45 o 
 -11   8  10        9.61        1.54     10.16 o 
 -10   8  10      180.17      167.42     23.35 o 
  -9   8  10       50.77       44.84     10.85 o 
  -8   8  10      207.74      226.70     22.35 o 
  -7   8  10      474.63      468.18     22.63 o 
  -6   8  10       60.81       60.49      8.65 o 
  -5   8  10      138.96      128.59     12.84 o 
  -4   8  10     1178.04     1082.40     26.92 o 
  -3   8  10      200.57      218.66     11.68 o 
  -2   8  10      145.01      156.83     11.87 o 
  -1   8  10     1331.63     1245.68     30.41 o 
   0   8  10     3902.06     4335.64     47.58 o 
   1   8  10     1329.45     1292.42     19.98 o 
   2   8  10      137.38      149.52      8.89 o 
   3   8  10      213.63      212.24     11.20 o 
   4   8  10     1201.33     1127.79     34.34 o 
   5   8  10      146.25      126.65     10.33 o 
   6   8  10       61.04       40.49     10.69 o 
   7   8  10      475.15      454.09     27.47 o 
   8   8  10      211.99      205.12     16.57 o 
   9   8  10       53.64       65.97     16.50 o 
  10   8  10      187.71      196.60     38.72 o 
  11   8  10        9.18        8.50     11.44 o 
 -11   9  10      196.36      146.04     20.00 o 
 -10   9  10        4.78        8.31      9.98 o 
  -9   9  10       65.01       68.69     12.72 o 
  -8   9  10       66.20       86.57     12.82 o 
  -7   9  10       90.57       65.63     14.64 o 
  -6   9  10      181.94      185.18     14.47 o 
  -5   9  10     1018.57     1013.13     25.97 o 
  -4   9  10      143.86      128.87     12.93 o 
  -3   9  10      664.40      660.41     19.45 o 
  -2   9  10      515.42      434.36     14.28 o 
  -1   9  10      505.84      530.34     15.32 o 
   0   9  10       12.27       11.07      5.56 o 
   1   9  10      502.53      535.15     14.18 o 
   2   9  10      502.88      468.80     14.72 o 
   3   9  10      694.44      676.22     17.00 o 
   4   9  10      134.83      141.11     10.92 o 
   5   9  10      981.68      987.82     24.34 o 
   6   9  10      174.62      184.43     13.61 o 
   7   9  10       89.16       79.05     12.24 o 
   8   9  10       67.32       50.29     11.16 o 
   9   9  10       61.91       65.90     12.88 o 
  10   9  10        3.64       -1.40     11.23 o 
  11   9  10      200.05      189.44     21.53 o 
 -10  10  10      215.48      195.94     23.29 o 
  -9  10  10       63.49       73.16     14.00 o 
  -8  10  10      122.87       95.85     13.70 o 
  -7  10  10       68.00       61.73     11.69 o 
  -6  10  10      248.87      258.49     17.24 o 
  -5  10  10      140.08      135.28     11.48 o 
  -4  10  10      945.21      873.52     24.22 o 
  -3  10  10      478.85      463.37     17.31 o 
  -2  10  10      108.02      119.86     10.81 o 
  -1  10  10       59.20       44.90      6.02 o 
   0  10  10      111.23      116.07      8.71 o 
   1  10  10       61.59       47.05      7.74 o 
   2  10  10      107.00       97.92      9.43 o 
   3  10  10      473.80      451.54     16.56 o 
   4  10  10      942.73      932.10     23.45 o 
   5  10  10      134.45      137.58     11.52 o 
   6  10  10      243.56      244.47     15.51 o 
   7  10  10       71.32       81.69     14.55 o 
   8  10  10      120.10      125.38     15.14 o 
   9  10  10       57.67       56.40     14.90 o 
  10  10  10      214.66      234.97     23.47 o 
  -9  11  10      261.55      283.52     24.06 o 
  -8  11  10       95.81       99.94     19.95 o 
  -7  11  10       16.28       38.59     11.15 o 
  -6  11  10      249.57      231.75     17.40 o 
  -5  11  10      292.83      265.51     17.59 o 
  -4  11  10      369.22      356.02     16.67 o 
  -3  11  10      427.09      431.45     17.27 o 
  -2  11  10      151.97      165.33     10.13 o 
  -1  11  10      107.35      112.13      8.68 o 
   0  11  10       79.74       76.17      8.18 o 
   1  11  10      108.82       99.58      9.83 o 
   2  11  10      147.37      176.68     11.74 o 
   3  11  10      425.94      433.30     16.88 o 
   4  11  10      363.84      354.41     16.06 o 
   5  11  10      283.69      267.03     16.13 o 
   6  11  10      262.88      247.03     16.47 o 
   7  11  10       17.51        7.41      9.71 o 
   8  11  10       96.02       90.78     16.38 o 
   9  11  10      265.42      251.78     24.02 o 
  -9  12  10      169.64      126.31     18.37 o 
  -8  12  10       31.28       14.40     15.91 o 
  -7  12  10      173.60      150.72     18.36 o 
  -6  12  10       74.16       63.13     16.21 o 
  -5  12  10      368.89      378.79     23.20 o 
  -4  12  10      431.06      448.10     21.47 o 
  -3  12  10      219.06      272.17     14.14 o 
  -2  12  10       11.93       13.30      7.05 o 
  -1  12  10      161.93      138.25     10.45 o 
   0  12  10       40.48       27.87      8.80 o 
   1  12  10      164.52      140.72     11.45 o 
   2  12  10       10.59       -0.10      7.51 o 
   3  12  10      224.59      261.55     16.35 o 
   4  12  10      441.59      447.00     20.60 o 
   5  12  10      361.54      366.33     19.11 o 
   6  12  10       77.64       97.83     13.33 o 
   7  12  10      167.93      168.44     19.89 o 
   8  12  10       33.20       30.57     14.39 o 
   9  12  10      180.22      213.93     36.80 o 
  -8  13  10        7.50        2.58     10.78 o 
  -7  13  10      160.58      136.17     18.47 o 
  -6  13  10      391.40      362.32     40.88 o 
  -5  13  10      138.73      135.35     15.62 o 
  -4  13  10       64.38       44.18     19.60 o 
  -3  13  10       63.09       53.27     14.47 o 
  -2  13  10      325.75      288.74     15.60 o 
  -1  13  10      270.71      278.34     15.23 o 
   0  13  10      656.99      664.27     21.22 o 
   1  13  10      270.87      284.80     14.06 o 
   2  13  10      324.49      287.55     15.67 o 
   3  13  10       63.06       80.37     12.15 o 
   4  13  10       69.12       48.72     11.28 o 
   5  13  10      130.56       99.10     15.87 o 
   6  13  10      389.88      410.24     46.19 o 
   7  13  10      162.44      150.84     20.24 o 
   8  13  10        8.58       17.89     12.97 o 
  -6  14  10       24.53       19.85     11.95 o 
  -5  14  10       95.94       97.02     35.07 o 
  -4  14  10     1154.03     1187.88     53.68 o 
  -3  14  10      261.89      289.30     24.41 o 
  -2  14  10       53.60       30.05     10.19 o 
  -1  14  10      446.27      459.83     19.58 o 
   0  14  10       33.21       50.63      9.54 o 
   1  14  10      463.48      466.04     21.68 o 
   2  14  10       51.44       69.58     17.08 o 
   3  14  10      269.58      244.69     18.03 o 
   4  14  10     1158.17     1199.39     44.96 o 
   5  14  10       95.26      123.67     21.51 o 
   6  14  10       23.20        8.48     15.67 o 
  -5  15  10      230.47      230.78     31.01 o 
  -4  15  10      569.84      598.10     55.82 o 
  -3  15  10      253.82      239.23     23.91 o 
  -2  15  10      179.36      193.17     21.03 o 
  -1  15  10      212.80      272.57     20.95 o 
   0  15  10      295.12      313.03     19.44 o 
   1  15  10      216.47      229.15     19.80 o 
   2  15  10      189.13      250.43     31.27 o 
   3  15  10      247.16      304.78     36.07 o 
   4  15  10      558.97      592.19     34.32 o 
   5  15  10      242.42      236.81     31.78 o 
  -1  16  10      237.03      247.96     24.87 o 
   0  16  10      192.47      220.35     41.78 o 
   1  16  10      225.37      236.88     32.38 o 
   1   0  11      130.81      110.29      6.90 o 
   2   0  11     1886.52     2377.14     32.69 o 
   3   0  11      744.80      866.14     14.34 o 
   4   0  11      362.68      428.62     12.55 o 
   5   0  11      325.80      328.86     10.03 o 
   6   0  11     2984.70     2962.99     37.82 o 
   7   0  11     1018.36     1017.94     19.41 o 
   8   0  11      712.79      733.71     17.00 o 
   9   0  11      434.16      511.63     16.29 o 
  10   0  11       14.99       20.58      9.95 o 
  11   0  11      302.48      310.07     22.95 o 
  12   0  11       84.17      104.01     21.70 o 
  13   0  11       88.00      100.04     56.69 o 
 -13   1  11      224.44      225.13     28.10 o 
 -12   1  11       19.49        6.01     11.43 o 
 -11   1  11       69.93       83.55     15.76 o 
 -10   1  11       23.08       22.93      8.63 o 
  -9   1  11      435.33      409.30     14.47 o 
  -8   1  11      432.74      433.05     14.22 o 
  -7   1  11     1421.62     1356.22     25.10 o 
  -6   1  11      628.43      663.12     19.77 o 
  -5   1  11     1221.22     1381.17     22.56 o 
  -4   1  11      172.92      175.31      6.26 o 
  -3   1  11     3039.61     3243.68     44.88 o 
  -2   1  11      350.02      381.22      9.92 o 
  -1   1  11      294.60      322.49      9.77 o 
   0   1  11      346.52      342.25     11.38 o 
   1   1  11      297.30      344.08      8.93 o 
   2   1  11      344.76      362.87      9.49 o 
   3   1  11     3017.90     3277.23     37.99 o 
   4   1  11      154.40      179.57      6.67 o 
   5   1  11     1201.67     1333.92     23.79 o 
   6   1  11      629.46      647.71     13.60 o 
   7   1  11     1470.71     1429.29     23.61 o 
   8   1  11      438.72      409.35     19.27 o 
   9   1  11      438.42      375.53     16.21 o 
  10   1  11       23.82       23.72      8.73 o 
  11   1  11       73.49       95.64     12.62 o 
  12   1  11       22.33       20.67     16.02 o 
  13   1  11      214.37      193.78     26.86 o 
 -13   2  11      175.13      217.08     27.86 o 
 -12   2  11       12.31       34.74     13.59 o 
 -11   2  11       87.66      120.39     15.82 o 
 -10   2  11      271.71      259.27     14.98 o 
  -9   2  11      516.22      547.25     19.21 o 
  -8   2  11       61.58       53.64      8.62 o 
  -7   2  11      338.51      379.15     11.87 o 
  -6   2  11       48.53       61.81      5.80 o 
  -5   2  11      509.14      493.58     11.57 o 
  -4   2  11      237.82      263.34      9.51 o 
  -3   2  11       68.98       62.99      4.97 o 
  -2   2  11     1833.93     1856.94     25.74 o 
  -1   2  11     1671.27     1627.89     28.46 o 
   0   2  11      240.59      257.59      8.85 o 
   1   2  11     1626.37     1603.64     25.19 o 
   2   2  11     1799.17     1783.25     29.37 o 
   3   2  11       59.11       59.39      5.21 o 
   4   2  11      238.28      271.27      8.44 o 
   5   2  11      532.52      494.84     11.35 o 
   6   2  11       55.73       69.97      5.75 o 
   7   2  11      325.31      349.23     11.81 o 
   8   2  11       59.68       50.25      7.10 o 
   9   2  11      491.82      485.22     18.17 o 
  10   2  11      268.33      231.23     14.25 o 
  11   2  11       81.82       76.52     13.99 o 
  12   2  11       12.56       16.87     11.13 o 
  13   2  11      176.55      188.76     27.11 o 
 -13   3  11      121.51      157.94     24.24 o 
 -12   3  11      375.82      457.40     24.03 o 
 -11   3  11       87.57       66.09     12.13 o 
 -10   3  11       25.95       15.77     14.43 o 
  -9   3  11       76.16       71.66      9.63 o 
  -8   3  11      661.78      651.45     20.16 o 
  -7   3  11      314.85      306.98     14.05 o 
  -6   3  11      276.31      309.45     11.62 o 
  -5   3  11      621.12      620.73     17.37 o 
  -4   3  11     3555.30     3556.71     45.81 o 
  -3   3  11      440.99      445.64     10.60 o 
  -2   3  11        7.62        4.00      3.08 o 
  -1   3  11     1174.23     1215.78     21.80 o 
   0   3  11      379.52      398.56     10.39 o 
   1   3  11     1186.48     1251.03     21.75 o 
   2   3  11        7.39        7.40      3.85 o 
   3   3  11      434.04      423.80     11.56 o 
   4   3  11     3582.50     3623.76     45.19 o 
   5   3  11      632.43      597.55     17.07 o 
   6   3  11      270.29      291.94     13.02 o 
   7   3  11      303.40      286.39     10.94 o 
   8   3  11      644.05      611.39     19.54 o 
   9   3  11       76.39       62.08      9.17 o 
  10   3  11       25.46       33.11      9.76 o 
  11   3  11       89.12       90.20     15.08 o 
  12   3  11      383.57      398.08     26.47 o 
  13   3  11      126.09      110.88     18.35 o 
 -13   4  11       42.59       45.67     24.43 o 
 -12   4  11       74.22       74.43     14.26 o 
 -11   4  11       46.03       45.86     11.22 o 
 -10   4  11       61.08       57.00     12.62 o 
  -9   4  11      118.68      110.27     11.22 o 
  -8   4  11      458.31      460.04     17.63 o 
  -7   4  11     1789.72     1641.75     33.22 o 
  -6   4  11     1231.40     1134.44     25.78 o 
  -5   4  11      112.46      106.48      9.07 o 
  -4   4  11       45.26       44.95      7.29 o 
  -3   4  11       31.74       35.74      5.60 o 
  -2   4  11      855.74      881.58     14.93 o 
  -1   4  11     3202.78     3268.79     37.40 o 
   0   4  11      432.41      411.13     11.01 o 
   1   4  11     3243.26     3264.63     45.05 o 
   2   4  11      862.30      853.23     21.54 o 
   3   4  11       38.28       38.54      5.46 o 
   4   4  11       45.32       37.80      5.59 o 
   5   4  11      106.17      118.80     10.68 o 
   6   4  11     1251.60     1154.65     25.84 o 
   7   4  11     1785.22     1695.87     33.38 o 
   8   4  11      468.46      453.27     19.81 o 
   9   4  11      129.23      127.38     13.11 o 
  10   4  11       60.05       62.50     11.32 o 
  11   4  11       42.35       45.77     14.23 o 
  12   4  11       76.72       79.61     15.71 o 
  13   4  11       43.62       61.41     14.43 o 
 -12   5  11      207.19      233.62     21.59 o 
 -11   5  11        9.87        9.80      7.98 o 
 -10   5  11       43.90       49.08      9.41 o 
  -9   5  11      277.38      280.67     21.28 o 
  -8   5  11      410.48      354.99     16.34 o 
  -7   5  11       45.51       57.84      8.28 o 
  -6   5  11       24.26       14.62      6.33 o 
  -5   5  11     1349.36     1267.78     26.94 o 
  -4   5  11      241.36      209.62     10.75 o 
  -3   5  11      497.92      441.44     15.71 o 
  -2   5  11      111.03      136.73      6.93 o 
  -1   5  11      199.09      214.20     10.30 o 
   0   5  11       53.99       55.94      5.89 o 
   1   5  11      195.35      206.55      8.56 o 
   2   5  11      108.20      130.96      7.78 o 
   3   5  11      486.73      439.17     12.95 o 
   4   5  11      240.09      205.79      9.72 o 
   5   5  11     1353.67     1225.12     24.65 o 
   6   5  11       23.34       13.84      6.76 o 
   7   5  11       50.21       38.96      7.57 o 
   8   5  11      422.67      397.67     19.25 o 
   9   5  11      273.52      264.02     17.37 o 
  10   5  11       41.51       46.14     14.81 o 
  11   5  11        9.00       13.09      9.72 o 
  12   5  11      199.16      202.73     24.20 o 
 -12   6  11      177.09      212.46     26.30 o 
 -11   6  11      389.65      385.42     21.83 o 
 -10   6  11      858.87      867.85     26.99 o 
  -9   6  11      265.55      278.94     15.82 o 
  -8   6  11      261.99      252.28     18.43 o 
  -7   6  11      680.05      677.68     21.01 o 
  -6   6  11      171.43      162.05     11.09 o 
  -5   6  11       94.14      101.16      9.30 o 
  -4   6  11      347.29      326.14     14.49 o 
  -3   6  11     1180.68     1123.77     23.95 o 
  -2   6  11      395.17      428.09     15.37 o 
  -1   6  11      652.54      616.03     12.81 o 
   0   6  11      587.33      582.29     18.21 o 
   1   6  11      673.78      616.77     13.92 o 
   2   6  11      397.13      418.58     13.30 o 
   3   6  11     1196.91     1147.17     23.99 o 
   4   6  11      340.53      308.31     11.14 o 
   5   6  11      102.20      109.31      9.57 o 
   6   6  11      170.09      164.00     11.60 o 
   7   6  11      662.90      640.77     21.88 o 
   8   6  11      261.93      257.99     16.78 o 
   9   6  11      266.21      274.02     23.02 o 
  10   6  11      854.07      923.88     31.83 o 
  11   6  11      399.59      388.14     23.23 o 
  12   6  11      173.38      185.31     22.76 o 
 -12   7  11       49.80       72.08     18.20 o 
 -11   7  11      274.00      274.74     22.83 o 
 -10   7  11      114.00      125.69     13.21 o 
  -9   7  11       92.32       71.28     14.48 o 
  -8   7  11      945.45     1000.29     27.37 o 
  -7   7  11       34.99       25.47      7.30 o 
  -6   7  11      237.77      212.78     12.84 o 
  -5   7  11     1482.76     1400.92     31.06 o 
  -4   7  11      196.56      240.47     12.25 o 
  -3   7  11     1966.38     1933.49     34.81 o 
  -2   7  11      211.66      193.62     10.28 o 
  -1   7  11      664.13      699.19     18.83 o 
   0   7  11     1390.47     1419.15     24.61 o 
   1   7  11      674.75      679.54     15.29 o 
   2   7  11      209.28      173.07      9.53 o 
   3   7  11     1979.03     1880.63     31.05 o 
   4   7  11      193.67      226.82     18.69 o 
   5   7  11     1474.69     1418.32     28.25 o 
   6   7  11      231.09      206.88     13.07 o 
   7   7  11       41.07       27.98      7.76 o 
   8   7  11      924.14      942.53     30.34 o 
   9   7  11       93.75       87.31     18.32 o 
  10   7  11      115.48      131.56     15.76 o 
  11   7  11      271.14      279.03     24.11 o 
  12   7  11       54.38       69.95     17.76 o 
 -11   8  11      278.12      306.49     36.36 o 
 -10   8  11       68.02       81.68     15.05 o 
  -9   8  11        0.36        2.92      8.56 o 
  -8   8  11       49.93       69.91     10.42 o 
  -7   8  11      266.66      257.61     14.97 o 
  -6   8  11      519.26      503.86     18.52 o 
  -5   8  11       47.00       30.83      6.86 o 
  -4   8  11      251.11      308.42     13.99 o 
  -3   8  11      417.17      401.19     15.12 o 
  -2   8  11     1029.31     1165.65     25.18 o 
  -1   8  11      858.85      815.11     23.36 o 
   0   8  11      469.77      425.03     15.53 o 
   1   8  11      866.04      804.79     17.62 o 
   2   8  11     1029.28     1180.16     23.71 o 
   3   8  11      412.00      419.61     20.11 o 
   4   8  11      244.49      260.86     16.13 o 
   5   8  11       49.88       44.54      7.94 o 
   6   8  11      510.19      497.13     19.11 o 
   7   8  11      247.48      264.33     15.63 o 
   8   8  11       53.90       60.90     11.42 o 
   9   8  11        0.13       -5.06      8.24 o 
  10   8  11       75.95       83.75     15.94 o 
  11   8  11      273.78      347.41     26.59 o 
 -11   9  11       30.85       49.66     13.46 o 
 -10   9  11       24.28       20.25     12.94 o 
  -9   9  11       95.66       92.11     15.23 o 
  -8   9  11      194.36      200.02     16.91 o 
  -7   9  11       36.48       17.98      7.49 o 
  -6   9  11        2.79       -5.40      5.40 o 
  -5   9  11       18.87       19.91      6.91 o 
  -4   9  11     1472.27     1450.85     31.59 o 
  -3   9  11      357.05      351.05     14.75 o 
  -2   9  11       97.69      102.40      7.79 o 
  -1   9  11      109.60      138.48     10.69 o 
   0   9  11     1115.20      969.40     21.89 o 
   1   9  11      108.55      113.70     10.14 o 
   2   9  11       97.73       96.23      8.10 o 
   3   9  11      345.89      322.67     12.50 o 
   4   9  11     1470.82     1499.68     29.95 o 
   5   9  11       16.21       19.32      7.09 o 
   6   9  11        2.01       -0.55      6.90 o 
   7   9  11       38.50       29.95     12.15 o 
   8   9  11      204.29      207.03     17.63 o 
   9   9  11       96.74      103.59     21.81 o 
  10   9  11       25.96       22.85     12.79 o 
  11   9  11       30.08       27.97     17.05 o 
 -10  10  11       79.36       73.67     30.13 o 
  -9  10  11      489.66      549.99     30.46 o 
  -8  10  11       51.36       40.64     10.64 o 
  -7  10  11      138.28      137.27     17.73 o 
  -6  10  11      247.68      260.45     18.87 o 
  -5  10  11        7.16       14.36      6.99 o 
  -4  10  11       82.83       59.03      9.02 o 
  -3  10  11       59.10       66.84      8.83 o 
  -2  10  11      874.77      876.46     19.74 o 
  -1  10  11      950.97      985.06     21.38 o 
   0  10  11       76.25       79.86      9.98 o 
   1  10  11      904.11      906.89     22.63 o 
   2  10  11      862.31      835.41     21.82 o 
   3  10  11       62.08       48.45      8.37 o 
   4  10  11       90.92       81.75      9.65 o 
   5  10  11        7.90       13.91      6.89 o 
   6  10  11      241.35      248.50     18.12 o 
   7  10  11      147.73      148.33     17.24 o 
   8  10  11       54.68       61.34     11.97 o 
   9  10  11      501.01      533.33     40.35 o 
  10  10  11       76.85       70.06     22.69 o 
  -9  11  11       42.47       52.02     14.13 o 
  -8  11  11       23.26        8.21     10.22 o 
  -7  11  11      218.63      200.87     17.18 o 
  -6  11  11       76.12       84.18     12.67 o 
  -5  11  11      293.96      307.02     18.70 o 
  -4  11  11       16.60       42.90      8.58 o 
  -3  11  11       57.58       57.62      9.14 o 
  -2  11  11       94.04      105.43     10.16 o 
  -1  11  11       39.38       42.46      7.46 o 
   0  11  11      598.98      606.68     19.26 o 
   1  11  11       37.75       39.64      8.08 o 
   2  11  11       95.23       95.15     10.18 o 
   3  11  11       55.19       58.38     10.13 o 
   4  11  11       19.98       36.78      8.34 o 
   5  11  11      297.88      299.31     15.97 o 
   6  11  11       72.80       72.17     11.82 o 
   7  11  11      209.46      213.43     18.32 o 
   8  11  11       27.74       28.78     13.81 o 
   9  11  11       41.65       50.38     15.03 o 
  -8  12  11      158.42      175.89     19.95 o 
  -7  12  11      246.20      268.84     22.78 o 
  -6  12  11      967.56      980.70     36.25 o 
  -5  12  11       76.77       58.93     11.42 o 
  -4  12  11      131.81      139.36     14.75 o 
  -3  12  11      159.24      144.36     19.94 o 
  -2  12  11      783.87      831.02     24.69 o 
  -1  12  11      256.09      231.17     12.72 o 
   0  12  11       66.44       58.45      8.99 o 
   1  12  11      259.11      273.74     15.69 o 
   2  12  11      775.00      848.14     26.52 o 
   3  12  11      159.87      150.24     15.58 o 
   4  12  11      139.58      144.87     14.24 o 
   5  12  11       76.42       83.53     12.06 o 
   6  12  11      979.24     1012.88     44.67 o 
   7  12  11      252.36      220.41     40.62 o 
   8  12  11      154.20      153.64     20.43 o 
  -7  13  11       26.47       47.44     13.80 o 
  -6  13  11       32.94       23.48     12.85 o 
  -5  13  11      506.69      548.40     31.23 o 
  -4  13  11      203.15      223.49     18.87 o 
  -3  13  11      504.94      501.25     21.81 o 
  -2  13  11       28.38       26.05      8.42 o 
  -1  13  11       53.20       73.21     10.22 o 
   0  13  11     1098.61     1097.21     25.67 o 
   1  13  11       54.64       52.89      8.75 o 
   2  13  11       27.87       46.98     10.65 o 
   3  13  11      501.25      544.38     23.39 o 
   4  13  11      195.13      218.11     17.09 o 
   5  13  11      507.42      579.15     31.35 o 
   6  13  11       34.11       16.93     16.43 o 
   7  13  11       26.14       29.64     21.13 o 
  -6  14  11       80.91       84.81     27.97 o 
  -5  14  11       46.31       51.89     18.39 o 
  -4  14  11      377.71      419.05     28.65 o 
  -3  14  11      473.81      515.25     30.93 o 
  -2  14  11      154.56      143.10     17.31 o 
  -1  14  11      167.33      169.91     13.89 o 
   0  14  11      796.30      868.45     25.89 o 
   1  14  11      168.50      167.88     15.27 o 
   2  14  11      149.86      157.86     13.86 o 
   3  14  11      475.54      499.96     23.90 o 
   4  14  11      368.39      395.41     36.81 o 
   5  14  11       46.87       35.14     14.69 o 
   6  14  11       74.07       42.72     36.32 o 
  -4  15  11       34.10       28.23     15.28 o 
  -3  15  11      119.34      128.18     23.67 o 
  -2  15  11       12.13       -5.62     17.55 o 
  -1  15  11      176.09      160.89     18.34 o 
   0  15  11      500.53      540.92     30.25 o 
   1  15  11      175.02      229.34     23.57 o 
   2  15  11       11.75       11.52     11.70 o 
   3  15  11      120.14      106.85     16.74 o 
   4  15  11       36.89       36.94     21.04 o 
   0   0  12     1245.84     1250.60     35.84 o 
   1   0  12     1925.39     2051.11     34.22 o 
   2   0  12      832.49      819.69     17.11 o 
   3   0  12      158.37      196.80      8.90 o 
   4   0  12      432.81      390.38      9.43 o 
   5   0  12       16.46       17.87      4.10 o 
   6   0  12        8.22       12.43      4.44 o 
   7   0  12      717.85      717.64     17.81 o 
   8   0  12      203.10      223.43     13.06 o 
   9   0  12        0.27        2.95      7.77 o 
  10   0  12       72.04       86.06     23.01 o 
  11   0  12      468.25      561.52     29.29 o 
  12   0  12       79.02      131.17     42.35 o 
  13   0  12       14.68       41.63     16.76 o 
 -13   1  12       13.48       15.58     25.44 o 
 -12   1  12       86.83      106.24     17.69 o 
 -11   1  12      251.39      309.33     23.60 o 
 -10   1  12      332.75      398.73     24.46 o 
  -9   1  12      517.07      527.17     18.88 o 
  -8   1  12       60.43       68.88      7.78 o 
  -7   1  12     2352.34     2284.51     40.30 o 
  -6   1  12       17.20       10.24      3.50 o 
  -5   1  12     1150.78     1213.13     21.27 o 
  -4   1  12      252.33      241.12      9.95 o 
  -3   1  12      845.44      853.99     16.65 o 
  -2   1  12      513.68      544.74     10.97 o 
  -1   1  12     4264.32     4352.75     54.55 o 
   0   1  12       52.46       68.32      6.39 o 
   1   1  12     4260.50     4360.36     50.88 o 
   2   1  12      502.56      545.72     12.00 o 
   3   1  12      858.64      907.56     16.51 o 
   4   1  12      249.47      249.76      8.87 o 
   5   1  12     1173.28     1258.03     23.61 o 
   6   1  12       16.24        8.16      4.64 o 
   7   1  12     2368.44     2364.74     41.46 o 
   8   1  12       58.52       61.79      8.19 o 
   9   1  12      496.85      524.81     18.70 o 
  10   1  12      339.93      390.96     23.75 o 
  11   1  12      254.20      273.55     22.32 o 
  12   1  12       82.95      133.73     22.65 o 
  13   1  12       12.50        8.91     15.03 o 
 -13   2  12       63.68       59.04     42.86 o 
 -12   2  12      495.71      559.99     31.53 o 
 -11   2  12      164.16      175.35     19.12 o 
 -10   2  12      112.38      116.56     11.60 o 
  -9   2  12      209.62      220.63     13.67 o 
  -8   2  12      209.17      213.84     13.00 o 
  -7   2  12      251.72      259.28     14.54 o 
  -6   2  12      176.77      176.31     10.88 o 
  -5   2  12      729.97      711.64     16.38 o 
  -4   2  12     5915.11     5986.41     71.01 o 
  -3   2  12     1080.62     1120.75     19.12 o 
  -2   2  12       23.20       18.17      3.93 o 
  -1   2  12      613.70      585.06     14.07 o 
   0   2  12     1353.79     1408.27     23.24 o 
   1   2  12      624.42      562.52     13.53 o 
   2   2  12       28.39       25.82      4.35 o 
   3   2  12     1067.47     1123.57     19.78 o 
   4   2  12     5934.27     6070.85     84.70 o 
   5   2  12      735.30      734.87     18.85 o 
   6   2  12      173.70      163.60     12.13 o 
   7   2  12      270.46      265.01     10.57 o 
   8   2  12      206.80      201.25     10.85 o 
   9   2  12      207.17      206.63     18.90 o 
  10   2  12      112.71      105.00     11.15 o 
  11   2  12      166.64      143.75     24.04 o 
  12   2  12      497.93      552.97     46.73 o 
  13   2  12       60.21       46.94     26.57 o 
 -13   3  12       28.08       64.43     19.32 o 
 -12   3  12      170.44      201.57     25.56 o 
 -11   3  12      115.91      125.22     14.61 o 
 -10   3  12      376.71      346.44     17.24 o 
  -9   3  12      142.79      132.45     11.70 o 
  -8   3  12      106.30       90.99     11.66 o 
  -7   3  12      391.79      375.75     15.21 o 
  -6   3  12      484.05      499.94     16.86 o 
  -5   3  12      619.19      634.38     18.07 o 
  -4   3  12      546.32      559.47     13.66 o 
  -3   3  12       87.00       74.45      5.44 o 
  -2   3  12      225.98      225.24      7.75 o 
  -1   3  12      919.17      880.24     18.28 o 
   0   3  12       22.55       12.26      3.91 o 
   1   3  12      970.23      927.33     18.47 o 
   2   3  12      233.96      209.67     12.50 o 
   3   3  12       93.77       87.82      6.58 o 
   4   3  12      557.76      567.66     13.44 o 
   5   3  12      602.36      599.02     17.82 o 
   6   3  12      476.34      470.65     16.37 o 
   7   3  12      376.33      385.29     15.32 o 
   8   3  12      111.98      112.48     10.05 o 
   9   3  12      142.12      131.80     11.25 o 
  10   3  12      364.75      337.29     19.22 o 
  11   3  12      111.35       97.05     15.59 o 
  12   3  12      172.96      180.66     20.10 o 
  13   3  12       27.01       42.47     17.38 o 
 -12   4  12      271.11      329.15     24.55 o 
 -11   4  12       20.59       42.55     12.30 o 
 -10   4  12      229.04      258.78     15.64 o 
  -9   4  12      126.73      117.97     11.38 o 
  -8   4  12       51.24       50.44      8.63 o 
  -7   4  12      777.32      752.81     21.74 o 
  -6   4  12      878.75      862.91     22.46 o 
  -5   4  12     2665.68     2533.79     42.37 o 
  -4   4  12      958.89      910.25     25.94 o 
  -3   4  12     1235.06     1218.43     22.25 o 
  -2   4  12     1089.38     1055.16     17.41 o 
  -1   4  12      107.46      102.16      5.27 o 
   0   4  12      220.08      233.02      9.48 o 
   1   4  12      114.87      105.39      7.38 o 
   2   4  12     1102.10     1070.09     19.79 o 
   3   4  12     1241.73     1224.38     22.00 o 
   4   4  12      966.39      932.80     19.14 o 
   5   4  12     2652.44     2618.98     42.33 o 
   6   4  12      861.54      842.47     22.09 o 
   7   4  12      771.96      749.56     21.46 o 
   8   4  12       49.33       40.93      9.12 o 
   9   4  12      127.06      118.83     12.89 o 
  10   4  12      230.66      230.86     21.84 o 
  11   4  12       21.40       27.44     10.56 o 
  12   4  12      260.83      291.22     23.85 o 
 -12   5  12       10.62       16.88     11.47 o 
 -11   5  12       39.54       29.07     11.50 o 
 -10   5  12      448.72      486.01     20.41 o 
  -9   5  12      553.61      562.05     21.60 o 
  -8   5  12      282.98      272.80     14.79 o 
  -7   5  12      957.93      975.82     41.97 o 
  -6   5  12      298.35      252.57     13.02 o 
  -5   5  12      325.84      300.76     13.62 o 
  -4   5  12      186.53      182.88     15.41 o 
  -3   5  12      382.70      400.43     15.28 o 
  -2   5  12     1430.07     1442.06     24.65 o 
  -1   5  12     2260.71     2178.65     28.06 o 
   0   5  12      928.87      914.81     17.90 o 
   1   5  12     2264.40     2172.26     31.39 o 
   2   5  12     1431.45     1400.29     24.21 o 
   3   5  12      372.09      382.14     12.59 o 
   4   5  12      184.37      208.77      9.93 o 
   5   5  12      335.58      360.66     13.54 o 
   6   5  12      294.31      271.88     13.68 o 
   7   5  12      938.54      942.27     24.83 o 
   8   5  12      287.70      283.26     16.92 o 
   9   5  12      565.45      578.70     23.92 o 
  10   5  12      454.37      507.14     23.56 o 
  11   5  12       40.23       38.80     12.02 o 
  12   5  12       10.92       12.16     11.36 o 
 -12   6  12      375.31      406.05     33.47 o 
 -11   6  12       78.89       75.75     13.34 o 
 -10   6  12       46.53       33.09      9.62 o 
  -9   6  12      111.86      128.03     12.28 o 
  -8   6  12       33.48       33.96      8.20 o 
  -7   6  12      129.62      140.62     11.84 o 
  -6   6  12      679.89      657.41     23.48 o 
  -5   6  12      104.54       83.02      8.93 o 
  -4   6  12     2536.45     2427.90     41.25 o 
  -3   6  12      231.19      243.79     12.78 o 
  -2   6  12      412.07      423.15     15.40 o 
  -1   6  12       83.53      102.54      6.14 o 
   0   6  12     6418.18     6522.48     75.97 o 
   1   6  12       80.73       91.87      6.68 o 
   2   6  12      394.22      383.09     12.95 o 
   3   6  12      238.81      257.56     11.15 o 
   4   6  12     2548.15     2424.57     36.78 o 
   5   6  12      108.75      107.96      9.35 o 
   6   6  12      688.14      661.56     20.46 o 
   7   6  12      142.89      177.96     12.74 o 
   8   6  12       32.85       27.65      9.90 o 
   9   6  12      112.85      101.63     15.25 o 
  10   6  12       46.55       55.25     13.51 o 
  11   6  12       79.94      101.15     16.58 o 
  12   6  12      375.78      385.39     34.17 o 
 -11   7  12      223.73      214.95     21.30 o 
 -10   7  12      209.00      197.99     19.40 o 
  -9   7  12      909.41      882.62     37.42 o 
  -8   7  12       26.79       19.06      7.54 o 
  -7   7  12      795.70      749.17     23.14 o 
  -6   7  12      268.20      273.57     14.32 o 
  -5   7  12      139.38      110.61     10.04 o 
  -4   7  12      227.03      231.70     12.61 o 
  -3   7  12      350.53      318.54     20.43 o 
  -2   7  12       41.65       44.65      6.93 o 
  -1   7  12     2432.59     2303.02     39.47 o 
   0   7  12      638.33      667.95     16.46 o 
   1   7  12     2460.08     2383.48     32.81 o 
   2   7  12       34.87       36.69      6.64 o 
   3   7  12      353.88      311.87     12.43 o 
   4   7  12      239.23      222.29     15.34 o 
   5   7  12      142.05      128.85     13.10 o 
   6   7  12      271.83      282.79     17.24 o 
   7   7  12      818.76      823.79     24.43 o 
   8   7  12       24.94       19.28      8.79 o 
   9   7  12      888.24      903.00     40.45 o 
  10   7  12      206.16      183.10     17.79 o 
  11   7  12      223.88      236.83     22.99 o 
 -11   8  12       28.38       34.96     13.23 o 
 -10   8  12      163.91      129.97     17.94 o 
  -9   8  12       31.71       24.42      8.69 o 
  -8   8  12      229.81      240.55     15.43 o 
  -7   8  12      326.56      301.63     16.07 o 
  -6   8  12      358.31      330.27     16.44 o 
  -5   8  12      496.12      467.08     17.72 o 
  -4   8  12      676.29      698.79     20.72 o 
  -3   8  12      224.10      222.85     15.12 o 
  -2   8  12      318.78      305.73     12.14 o 
  -1   8  12       82.25       76.12      8.90 o 
   0   8  12     3155.74     2968.58     61.62 o 
   1   8  12       77.17       67.01      8.65 o 
   2   8  12      319.79      302.37     12.51 o 
   3   8  12      236.73      246.96     10.92 o 
   4   8  12      685.73      690.12     19.46 o 
   5   8  12      494.92      468.69     16.87 o 
   6   8  12      349.50      335.06     19.45 o 
   7   8  12      326.29      304.06     16.84 o 
   8   8  12      229.85      205.38     17.07 o 
   9   8  12       32.04       35.03     11.54 o 
  10   8  12      165.51      157.63     19.59 o 
  11   8  12       27.20       33.26     13.65 o 
 -10   9  12      111.78      114.89     17.33 o 
  -9   9  12      393.32      448.50     26.91 o 
  -8   9  12      715.63      695.36     24.55 o 
  -7   9  12       44.28       39.26      9.84 o 
  -6   9  12      146.43      129.73     13.79 o 
  -5   9  12      407.20      364.50     16.38 o 
  -4   9  12      364.86      386.17     16.31 o 
  -3   9  12       33.65       23.63      6.66 o 
  -2   9  12      303.93      293.56     13.20 o 
  -1   9  12      532.61      583.84     18.95 o 
   0   9  12     1227.14     1184.68     24.82 o 
   1   9  12      529.08      551.27     18.72 o 
   2   9  12      305.55      286.60     11.86 o 
   3   9  12       35.20       29.46      6.41 o 
   4   9  12      359.37      376.50     15.80 o 
   5   9  12      403.33      362.51     16.76 o 
   6   9  12      146.14      145.97     12.90 o 
   7   9  12       44.49       34.65     11.19 o 
   8   9  12      721.09      729.52     43.62 o 
   9   9  12      407.17      418.11     27.21 o 
  10   9  12      115.60       94.05     20.65 o 
 -10  10  12       93.79       75.39     16.26 o 
  -9  10  12       46.35       55.86     13.71 o 
  -8  10  12       92.88       77.18     14.50 o 
  -7  10  12        4.95        2.24      7.21 o 
  -6  10  12        8.89        5.32      6.81 o 
  -5  10  12      686.83      734.49     23.50 o 
  -4  10  12      803.84      795.51     23.48 o 
  -3  10  12      497.10      501.19     21.64 o 
  -2  10  12       52.77       57.76      8.26 o 
  -1  10  12      246.37      258.02     14.11 o 
   0  10  12      440.04      420.35     17.48 o 
   1  10  12      234.41      252.60     15.28 o 
   2  10  12       54.09       62.86      8.60 o 
   3  10  12      500.85      512.54     18.03 o 
   4  10  12      793.50      765.91     22.08 o 
   5  10  12      681.27      728.38     22.19 o 
   6  10  12        7.89        7.03      7.71 o 
   7  10  12        6.76        2.92      8.50 o 
   8  10  12       88.32       82.09     15.78 o 
   9  10  12       45.09       45.28     14.95 o 
  10  10  12       97.21       89.99     17.93 o 
  -9  11  12      106.18       74.56     15.43 o 
  -8  11  12        5.11       -7.94      7.94 o 
  -7  11  12      225.23      232.19     18.66 o 
  -6  11  12      373.30      374.24     21.11 o 
  -5  11  12      169.49      168.77     13.31 o 
  -4  11  12       94.14       84.46     12.32 o 
  -3  11  12       15.54       10.91      7.78 o 
  -2  11  12      102.41      110.80     10.36 o 
  -1  11  12      563.14      596.46     23.89 o 
   0  11  12       14.17       15.60      9.40 o 
   1  11  12      541.11      553.10     18.79 o 
   2  11  12      107.23      114.58     10.85 o 
   3  11  12       15.08       16.68      8.55 o 
   4  11  12       93.04       99.54     10.96 o 
   5  11  12      168.21      187.85     13.65 o 
   6  11  12      369.95      366.86     20.87 o 
   7  11  12      225.57      210.75     18.54 o 
   8  11  12        7.04       18.68     12.93 o 
   9  11  12      103.41       64.72     16.51 o 
  -8  12  12      119.47      114.05     18.25 o 
  -7  12  12      407.99      398.04     26.52 o 
  -6  12  12        8.15        2.23      8.32 o 
  -5  12  12       29.58       10.97     12.44 o 
  -4  12  12      874.89      870.33     30.65 o 
  -3  12  12      156.01      158.83     19.30 o 
  -2  12  12      138.14      142.70     12.10 o 
  -1  12  12      113.69       95.01      9.71 o 
   0  12  12       18.46       25.29      7.30 o 
   1  12  12      116.43      100.47     10.99 o 
   2  12  12      134.71      116.55     12.91 o 
   3  12  12      154.16      172.47     14.76 o 
   4  12  12      871.35      911.40     32.06 o 
   5  12  12       29.41       39.64     11.85 o 
   6  12  12        8.09        1.70      9.70 o 
   7  12  12      398.95      375.05     27.01 o 
   8  12  12      121.15       96.48     22.17 o 
  -7  13  12      296.81      325.49     54.80 o 
  -6  13  12       72.36       66.25     21.78 o 
  -5  13  12       64.91       64.89     15.85 o 
  -4  13  12      220.17      244.53     19.72 o 
  -3  13  12       20.60       32.78     10.12 o 
  -2  13  12      589.42      625.45     22.08 o 
  -1  13  12      277.90      293.76     16.07 o 
   0  13  12        0.24        6.56      7.12 o 
   1  13  12      288.81      270.31     15.68 o 
   2  13  12      592.71      597.51     29.14 o 
   3  13  12       21.75       45.92     11.25 o 
   4  13  12      228.39      252.59     18.29 o 
   5  13  12       63.23       70.63     16.97 o 
   6  13  12       69.97       70.74     16.83 o 
   7  13  12      305.00      328.62     27.11 o 
  -6  14  12      238.61      275.87     45.62 o 
  -5  14  12       95.68      154.38     22.06 o 
  -4  14  12      478.83      465.49     30.31 o 
  -3  14  12      130.69      133.98     19.59 o 
  -2  14  12       46.97       53.93     11.49 o 
  -1  14  12      515.07      609.26     26.43 o 
   0  14  12       73.18       72.34     11.03 o 
   1  14  12      521.22      573.91     24.44 o 
   2  14  12       46.16       40.91     10.32 o 
   3  14  12      134.80      134.93     16.92 o 
   4  14  12      474.11      428.48     40.46 o 
   5  14  12       97.10      113.93     19.89 o 
   6  14  12      236.33      213.77     42.77 o 
  -4  15  12       14.99        1.97     14.94 o 
  -3  15  12       68.28       85.58     18.38 o 
  -2  15  12      115.80      115.38     19.90 o 
  -1  15  12      178.52      194.20     17.30 o 
   0  15  12      204.27      229.20     17.94 o 
   1  15  12      174.37      159.74     18.70 o 
   2  15  12      117.50      110.03     16.46 o 
   3  15  12       69.34       61.11     14.67 o 
   4  15  12       13.93       23.78     29.54 o 
   1   0  13      354.25      446.51     13.86 o 
   2   0  13     1670.75     1657.52     27.48 o 
   3   0  13      293.05      309.09      9.55 o 
   4   0  13      729.52      758.95     15.50 o 
   5   0  13      807.28      855.09     23.32 o 
   6   0  13       22.27       24.27      5.86 o 
   7   0  13      162.57      163.50     12.28 o 
   8   0  13      149.02      144.04      9.87 o 
   9   0  13        0.33        8.44      7.87 o 
  10   0  13      826.80      821.08     33.81 o 
  11   0  13       33.37       67.56     15.42 o 
  12   0  13       54.67       28.36     15.26 o 
  13   0  13      217.72      311.60     32.62 o 
 -13   1  13      105.15      148.13     42.72 o 
 -12   1  13      131.05      152.58     19.75 o 
 -11   1  13      252.97      302.46     24.08 o 
 -10   1  13       83.29      136.01     51.94 o 
  -9   1  13       31.34       49.04      8.69 o 
  -8   1  13        1.92        0.72      5.82 o 
  -7   1  13     1195.74     1136.80     23.70 o 
  -6   1  13      473.12      476.17     17.14 o 
  -5   1  13       35.13       33.27      6.84 o 
  -4   1  13      984.43      880.03     20.97 o 
  -3   1  13        0.10        0.85      4.10 o 
  -2   1  13      302.78      279.11      8.49 o 
  -1   1  13        0.28        0.33      3.41 o 
   0   1  13      335.08      390.96     12.88 o 
   1   1  13        0.04       -3.10      3.10 o 
   2   1  13      285.57      242.55      9.54 o 
   3   1  13        0.01       -2.48      4.82 o 
   4   1  13      989.39      929.56     16.81 o 
   5   1  13       37.54       42.52      4.91 o 
   6   1  13      447.41      448.34     15.12 o 
   7   1  13     1188.42     1141.02     28.88 o 
   8   1  13        2.54        1.47      5.16 o 
   9   1  13       28.56       43.15      9.65 o 
  10   1  13       81.52      105.25     15.94 o 
  11   1  13      258.78      373.34     25.59 o 
  12   1  13      126.97      168.23     25.58 o 
  13   1  13      104.66      107.35     29.22 o 
 -12   2  13      100.30      141.03     22.93 o 
 -11   2  13      162.99      208.72     25.80 o 
 -10   2  13      229.01      232.99     21.37 o 
  -9   2  13      237.65      234.77     14.03 o 
  -8   2  13      156.41      142.98     11.49 o 
  -7   2  13      150.19      147.76     10.73 o 
  -6   2  13      279.36      271.80     18.51 o 
  -5   2  13      284.58      319.46     11.43 o 
  -4   2  13       26.00       14.89      4.79 o 
  -3   2  13     4984.56     5081.41     60.81 o 
  -2   2  13      388.78      363.34      9.37 o 
  -1   2  13      194.23      237.19     10.66 o 
   0   2  13       53.20       65.35      6.86 o 
   1   2  13      195.39      243.61      9.34 o 
   2   2  13      392.58      398.50     11.05 o 
   3   2  13     5003.94     5177.96     61.43 o 
   4   2  13       28.81       17.98      4.02 o 
   5   2  13      278.80      291.34      9.77 o 
   6   2  13      273.02      263.79     10.44 o 
   7   2  13      151.48      144.45      8.60 o 
   8   2  13      158.57      174.07     10.49 o 
   9   2  13      239.76      212.29     14.02 o 
  10   2  13      242.64      264.69     17.88 o 
  11   2  13      165.26      140.06     25.25 o 
  12   2  13      102.87      144.62     35.51 o 
 -12   3  13      977.20      990.80     48.96 o 
 -11   3  13       51.00       44.18     14.10 o 
 -10   3  13      208.61      229.40     15.51 o 
  -9   3  13      108.90      109.12     11.18 o 
  -8   3  13      734.54      709.93     25.23 o 
  -7   3  13       17.47       23.54      8.17 o 
  -6   3  13     1066.34     1000.03     24.24 o 
  -5   3  13      542.40      582.14     18.71 o 
  -4   3  13     9379.44     9036.08    102.18 o 
  -3   3  13     1525.01     1535.81     23.73 o 
  -2   3  13      653.18      680.90     17.08 o 
  -1   3  13      142.98      135.78      8.26 o 
   0   3  13     1363.45     1258.31     22.81 o 
   1   3  13      140.97      123.03      7.54 o 
   2   3  13      659.60      671.96     15.04 o 
   3   3  13     1533.32     1503.08     24.74 o 
   4   3  13     9348.82     9165.99    111.80 o 
   5   3  13      552.82      579.01     24.87 o 
   6   3  13     1110.05      999.56     23.54 o 
   7   3  13       16.68       16.85      7.13 o 
   8   3  13      724.89      682.60     23.60 o 
   9   3  13      111.71      113.79     10.98 o 
  10   3  13      209.19      216.44     16.49 o 
  11   3  13       51.55      112.68     22.77 o 
  12   3  13      978.08     1112.05     55.05 o 
 -12   4  13       51.93       65.68     15.09 o 
 -11   4  13      188.31      186.28     17.13 o 
 -10   4  13      627.02      691.08     23.72 o 
  -9   4  13      156.54      138.25     12.35 o 
  -8   4  13       72.79       83.59      9.94 o 
  -7   4  13        9.46       13.88      7.97 o 
  -6   4  13     1281.63     1229.74     27.60 o 
  -5   4  13     1296.25     1245.56     27.25 o 
  -4   4  13      701.51      700.38     18.74 o 
  -3   4  13      534.02      507.94     17.08 o 
  -2   4  13      361.96      354.90      9.20 o 
  -1   4  13      233.85      262.20     11.97 o 
   0   4  13      240.99      261.24     12.28 o 
   1   4  13      234.24      266.44     10.75 o 
   2   4  13      379.31      353.34     11.76 o 
   3   4  13      521.77      507.55     13.95 o 
   4   4  13      696.48      644.23     16.16 o 
   5   4  13     1308.87     1305.96     27.13 o 
   6   4  13     1262.52     1214.52     27.22 o 
   7   4  13        9.46       24.23      6.70 o 
   8   4  13       73.34       77.38     10.84 o 
   9   4  13      155.75      155.38     15.91 o 
  10   4  13      615.07      719.20     27.51 o 
  11   4  13      183.85      197.26     30.85 o 
  12   4  13       47.53       42.80     25.46 o 
 -12   5  13      423.66      471.08     49.70 o 
 -11   5  13       79.33       85.80     13.36 o 
 -10   5  13      184.37      179.03     14.46 o 
  -9   5  13      382.84      436.61     19.26 o 
  -8   5  13       21.65        8.81      6.64 o 
  -7   5  13       17.44       12.64      6.63 o 
  -6   5  13      724.20      741.74     21.30 o 
  -5   5  13     2300.11     2138.77     38.45 o 
  -4   5  13     3508.81     3383.07     52.51 o 
  -3   5  13     1273.74     1283.87     28.78 o 
  -2   5  13      133.81      130.25     10.28 o 
  -1   5  13     1199.30     1133.51     20.76 o 
   0   5  13      334.45      310.24     10.70 o 
   1   5  13     1188.12     1145.10     23.05 o 
   2   5  13      142.66      154.66      9.00 o 
   3   5  13     1241.78     1206.26     22.99 o 
   4   5  13     3543.07     3465.65     56.03 o 
   5   5  13     2319.88     2108.38     41.40 o 
   6   5  13      718.29      728.84     19.65 o 
   7   5  13       15.29       15.92      7.00 o 
   8   5  13       21.79       36.25      8.44 o 
   9   5  13      371.64      385.14     20.46 o 
  10   5  13      186.31      182.47     16.59 o 
  11   5  13       80.84       76.34     14.05 o 
  12   5  13      420.48      420.46     28.02 o 
 -12   6  13      155.01      152.28     44.70 o 
 -11   6  13       70.13      108.42     14.26 o 
 -10   6  13      202.40      218.26     15.88 o 
  -9   6  13       10.12        7.71      7.86 o 
  -8   6  13      666.11      638.95     21.80 o 
  -7   6  13       91.16       78.01     11.13 o 
  -6   6  13      168.30      159.71     11.52 o 
  -5   6  13      115.96      118.50     12.39 o 
  -4   6  13       47.29       37.21      7.12 o 
  -3   6  13     1839.92     1759.63     61.32 o 
  -2   6  13     2855.25     2772.10     42.85 o 
  -1   6  13      808.60      823.54     20.59 o 
   0   6  13     3308.81     3282.53     44.02 o 
   1   6  13      807.71      845.48     17.09 o 
   2   6  13     2870.47     2714.22     39.55 o 
   3   6  13     1847.44     1824.09     30.20 o 
   4   6  13       50.84       41.55      8.92 o 
   5   6  13      107.97      111.16      9.35 o 
   6   6  13      169.24      174.78     17.73 o 
   7   6  13       88.27       77.88     10.14 o 
   8   6  13      662.88      655.00     22.34 o 
   9   6  13       10.60        0.20      9.84 o 
  10   6  13      207.84      216.70     21.03 o 
  11   6  13       74.69      121.58     17.82 o 
  12   6  13      156.08      168.88     22.99 o 
 -11   7  13       38.90       44.13     14.35 o 
 -10   7  13       62.18       65.71     12.35 o 
  -9   7  13      121.54      128.21     13.20 o 
  -8   7  13      148.83      159.47     14.33 o 
  -7   7  13      291.83      283.37     15.22 o 
  -6   7  13      103.25       96.17     12.66 o 
  -5   7  13      241.43      258.94     14.38 o 
  -4   7  13     1088.41     1111.54     25.86 o 
  -3   7  13      199.05      186.42     11.12 o 
  -2   7  13     1907.49     1830.10     38.65 o 
  -1   7  13      103.42       70.98      9.29 o 
   0   7  13      859.52      946.11     27.01 o 
   1   7  13       93.03       70.08      7.19 o 
   2   7  13     1945.67     1839.22     30.86 o 
   3   7  13      198.04      197.90     10.48 o 
   4   7  13     1025.45     1055.60     23.97 o 
   5   7  13      233.68      249.94     12.87 o 
   6   7  13       97.19       86.03      9.62 o 
   7   7  13      283.39      257.42     15.20 o 
   8   7  13      151.34      121.90     12.36 o 
   9   7  13      130.35      155.16     15.80 o 
  10   7  13       60.46       69.80     15.27 o 
  11   7  13       37.93       26.90     13.61 o 
 -11   8  13       69.83       80.75     15.84 o 
 -10   8  13      236.13      209.81     21.15 o 
  -9   8  13      192.88      212.85     17.19 o 
  -8   8  13       16.85        8.21      7.40 o 
  -7   8  13       34.52       33.09      8.79 o 
  -6   8  13      152.53      132.85     14.42 o 
  -5   8  13      278.42      278.80     16.36 o 
  -4   8  13       39.82       52.08      8.44 o 
  -3   8  13      256.16      219.46     12.21 o 
  -2   8  13      826.09      799.12     24.61 o 
  -1   8  13      167.97      173.64     13.45 o 
   0   8  13     1391.92     1369.20     38.05 o 
   1   8  13      170.08      182.37      9.27 o 
   2   8  13      785.00      785.47     19.50 o 
   3   8  13      253.03      232.88     11.62 o 
   4   8  13       36.65       45.02      7.77 o 
   5   8  13      289.83      268.84     13.75 o 
   6   8  13      144.73      145.23     11.71 o 
   7   8  13       35.82       38.30     15.21 o 
   8   8  13       18.17       10.52      9.32 o 
   9   8  13      198.25      197.12     17.81 o 
  10   8  13      226.04      226.36     25.82 o 
  11   8  13       72.88       97.68     18.34 o 
 -10   9  13       99.42       89.50     16.46 o 
  -9   9  13       10.10       13.36     11.05 o 
  -8   9  13      207.44      231.07     15.98 o 
  -7   9  13       38.47       42.83      9.20 o 
  -6   9  13      235.80      220.54     14.43 o 
  -5   9  13      102.38       87.85     10.33 o 
  -4   9  13      838.08      869.84     24.06 o 
  -3   9  13      349.83      347.10     18.19 o 
  -2   9  13       66.71       72.91      9.35 o 
  -1   9  13      410.56      405.66     16.64 o 
   0   9  13       35.58       22.58      6.60 o 
   1   9  13      426.17      420.84     16.97 o 
   2   9  13       59.43       68.13      8.47 o 
   3   9  13      335.56      307.28     14.39 o 
   4   9  13      849.97      894.98     23.37 o 
   5   9  13       92.69      100.91     10.34 o 
   6   9  13      240.03      230.15     15.43 o 
   7   9  13       41.11       41.89     10.12 o 
   8   9  13      204.82      195.47     19.79 o 
   9   9  13        8.12       24.64     12.49 o 
  10   9  13       93.86       83.96     16.42 o 
  -9  10  13       23.08       15.05     10.12 o 
  -8  10  13        0.67        1.76     11.33 o 
  -7  10  13      119.20       85.52     16.74 o 
  -6  10  13      172.37      164.02     13.39 o 
  -5  10  13      463.55      440.07     21.97 o 
  -4  10  13       20.85       13.32      8.98 o 
  -3  10  13      204.26      223.69     14.38 o 
  -2  10  13      309.71      303.01     16.39 o 
  -1  10  13      537.19      535.42     19.05 o 
   0  10  13        7.96       -2.84      6.85 o 
   1  10  13      543.13      540.35     19.61 o 
   2  10  13      319.13      332.14     14.99 o 
   3  10  13      210.68      209.94     14.81 o 
   4  10  13       21.58       29.25     10.38 o 
   5  10  13      455.71      423.42     17.96 o 
   6  10  13      174.86      186.89     14.77 o 
   7  10  13      121.04      117.90     13.77 o 
   8  10  13        0.42        8.25     11.42 o 
   9  10  13       24.53       40.97     13.95 o 
  10  10  13       49.43       27.04     28.55 o 
  -9  11  13      130.17      146.31     24.58 o 
  -8  11  13      100.02      109.05     20.96 o 
  -7  11  13      130.08      127.31     16.65 o 
  -6  11  13       12.00       16.02      9.86 o 
  -5  11  13      231.73      270.75     34.06 o 
  -4  11  13     2281.20     2389.89     52.85 o 
  -3  11  13      202.92      182.40     14.10 o 
  -2  11  13      100.61       79.56      9.73 o 
  -1  11  13      573.24      585.61     19.67 o 
   0  11  13       12.77       21.10      8.13 o 
   1  11  13      576.63      588.07     19.60 o 
   2  11  13      103.21       97.07     12.05 o 
   3  11  13      204.35      227.48     25.17 o 
   4  11  13     2261.14     2310.23     47.38 o 
   5  11  13      233.80      248.49     15.35 o 
   6  11  13       10.83       20.00     12.28 o 
   7  11  13      134.86      154.62     17.39 o 
   8  11  13       98.13      107.95     17.75 o 
   9  11  13      135.84      167.95     38.92 o 
  -8  12  13       87.09       56.96     19.18 o 
  -7  12  13      432.47      403.13     36.11 o 
  -6  12  13      158.44      138.38     23.65 o 
  -5  12  13      267.91      284.28     20.31 o 
  -4  12  13       16.30       24.38     13.93 o 
  -3  12  13      279.86      263.50     17.57 o 
  -2  12  13      668.48      652.53     21.44 o 
  -1  12  13       60.37       36.30      7.85 o 
   0  12  13      117.74      108.01     10.24 o 
   1  12  13       57.80       69.62     10.07 o 
   2  12  13      668.68      678.54     24.38 o 
   3  12  13      278.77      277.28     17.90 o 
   4  12  13       18.43        9.29      9.77 o 
   5  12  13      268.25      255.57     19.44 o 
   6  12  13      154.45      173.95     18.00 o 
   7  12  13      430.40      401.96     55.15 o 
   8  12  13       88.68       60.59     16.51 o 
  -7  13  13       40.75       85.03     27.74 o 
  -6  13  13       18.89       23.41     14.95 o 
  -5  13  13      323.91      391.04     28.59 o 
  -4  13  13      457.90      444.36     29.40 o 
  -3  13  13      602.67      671.65     25.45 o 
  -2  13  13      180.66      203.82     14.61 o 
  -1  13  13       52.81       43.99      9.67 o 
   0  13  13      224.76      276.38     14.68 o 
   1  13  13       47.31       54.12     10.23 o 
   2  13  13      172.98      169.34     15.84 o 
   3  13  13      591.15      629.79     25.67 o 
   4  13  13      470.11      486.33     26.41 o 
   5  13  13      326.59      394.19     28.11 o 
   6  13  13       16.89        2.55     13.01 o 
   7  13  13       41.56       49.90     20.69 o 
  -5  14  13       21.89       14.09     13.76 o 
  -4  14  13      234.61      232.81     20.63 o 
  -3  14  13       67.22       74.39     14.69 o 
  -2  14  13      165.20      175.37     15.79 o 
  -1  14  13      193.24      220.75     17.74 o 
   0  14  13       38.26       16.98      9.30 o 
   1  14  13      191.56      185.30     15.22 o 
   2  14  13      167.03      149.99     21.69 o 
   3  14  13       67.84       49.80     13.41 o 
   4  14  13      231.71      231.66     21.06 o 
   5  14  13       24.35        2.35     14.14 o 
  -3  15  13       95.00      109.66     20.22 o 
  -2  15  13      119.29      129.30     17.79 o 
  -1  15  13      384.06      434.87     24.21 o 
   0  15  13       27.22       10.10     10.24 o 
   1  15  13      379.38      466.72     23.56 o 
   2  15  13      121.36      146.52     17.71 o 
   3  15  13       94.38       99.25     16.46 o 
   0   0  14       51.95       85.20      7.96 o 
   1   0  14      272.24      265.86     12.37 o 
   2   0  14     1730.41     1754.68     29.29 o 
   3   0  14     1320.45     1272.69     24.19 o 
   4   0  14      468.04      418.54     12.98 o 
   5   0  14      369.38      391.34     11.97 o 
   6   0  14        1.97       -1.80      5.48 o 
   7   0  14       51.76       55.82      6.73 o 
   8   0  14      120.40      198.21     12.76 o 
   9   0  14       97.23      104.91     12.95 o 
  10   0  14      105.11      115.51     16.23 o 
  11   0  14       38.97       71.60     15.15 o 
  12   0  14      246.18      288.68     30.47 o 
 -12   1  14       62.11       77.20     20.16 o 
 -11   1  14      285.28      355.79     25.78 o 
 -10   1  14       70.13       82.71     15.26 o 
  -9   1  14      369.64      374.32     25.88 o 
  -8   1  14       59.87       48.73      8.33 o 
  -7   1  14      106.15       86.90      8.31 o 
  -6   1  14      643.53      684.50     20.40 o 
  -5   1  14      215.62      236.29     11.66 o 
  -4   1  14      124.92      150.49      8.33 o 
  -3   1  14       91.47       97.83      7.05 o 
  -2   1  14      128.17      152.41      9.50 o 
  -1   1  14     1592.69     1598.20     25.14 o 
   0   1  14       50.57       64.94      7.19 o 
   1   1  14     1553.28     1566.64     27.23 o 
   2   1  14      124.95      143.08     10.54 o 
   3   1  14       92.04       99.01      6.53 o 
   4   1  14      125.48      151.71      8.18 o 
   5   1  14      219.18      227.40      8.42 o 
   6   1  14      648.83      684.75     17.36 o 
   7   1  14      108.21       87.97      9.46 o 
   8   1  14       54.57       39.76      8.49 o 
   9   1  14      353.66      351.10     24.76 o 
  10   1  14       67.26       71.07     24.98 o 
  11   1  14      283.74      264.98     22.87 o 
  12   1  14       68.33       63.18     31.61 o 
 -12   2  14       85.99       81.37     20.39 o 
 -11   2  14      228.20      280.70     23.44 o 
 -10   2  14       74.36      109.88     14.12 o 
  -9   2  14        7.55       19.04      7.13 o 
  -8   2  14      718.32      729.42     22.13 o 
  -7   2  14     1269.02     1241.05     31.07 o 
  -6   2  14      249.03      230.17     14.17 o 
  -5   2  14      806.14      766.13     17.79 o 
  -4   2  14      181.56      173.74      8.63 o 
  -3   2  14      470.47      450.06     12.26 o 
  -2   2  14      422.73      401.95     11.97 o 
  -1   2  14       24.28       27.91      6.12 o 
   0   2  14     1004.88     1042.06     23.10 o 
   1   2  14       28.21       21.73      6.33 o 
   2   2  14      429.78      409.23     11.52 o 
   3   2  14      481.01      469.12     12.95 o 
   4   2  14      191.94      210.49      9.33 o 
   5   2  14      810.33      759.79     29.27 o 
   6   2  14      241.23      236.37     19.69 o 
   7   2  14     1245.60     1238.50     23.06 o 
   8   2  14      698.21      732.39     22.05 o 
   9   2  14        7.26       17.99      8.88 o 
  10   2  14       74.36       68.98     13.62 o 
  11   2  14      227.16      273.44     33.30 o 
  12   2  14       81.71       86.46     21.03 o 
 -12   3  14      269.39      334.61     42.40 o 
 -11   3  14       42.00       47.29     13.80 o 
 -10   3  14       20.49       31.72      8.73 o 
  -9   3  14      457.70      506.12     19.70 o 
  -8   3  14      545.47      533.95     19.17 o 
  -7   3  14      145.54      168.87     12.63 o 
  -6   3  14       96.89      105.10     11.67 o 
  -5   3  14      525.70      473.94     16.49 o 
  -4   3  14      768.21      738.21     22.05 o 
  -3   3  14      781.84      744.23     15.73 o 
  -2   3  14       58.02       70.32      5.21 o 
  -1   3  14      399.36      386.99     12.67 o 
   0   3  14      107.16       89.16      7.21 o 
   1   3  14      411.65      391.21     12.64 o 
   2   3  14       56.19       69.69      6.38 o 
   3   3  14      787.40      769.02     16.84 o 
   4   3  14      780.28      758.93     19.31 o 
   5   3  14      520.82      465.45     15.90 o 
   6   3  14      106.05      115.64     10.58 o 
   7   3  14      159.79      160.75     18.30 o 
   8   3  14      546.44      513.62     18.74 o 
   9   3  14      458.40      548.84     22.43 o 
  10   3  14       21.68       14.50     11.19 o 
  11   3  14       41.23       23.82     15.80 o 
  12   3  14      271.01      318.12     32.92 o 
 -12   4  14      145.37      161.76     24.55 o 
 -11   4  14        0.83       11.51      9.39 o 
 -10   4  14       86.72       87.40     13.21 o 
  -9   4  14        9.21        6.94      6.87 o 
  -8   4  14     1042.14     1021.90     30.90 o 
  -7   4  14      106.02       99.44     10.13 o 
  -6   4  14      338.85      359.60     15.27 o 
  -5   4  14     2442.78     2302.18     40.57 o 
  -4   4  14      887.31      837.04     21.17 o 
  -3   4  14     1749.21     1691.83     34.63 o 
  -2   4  14      517.39      498.47     12.63 o 
  -1   4  14      569.88      592.49     16.05 o 
   0   4  14       96.97       90.35      8.27 o 
   1   4  14      591.84      603.08     16.15 o 
   2   4  14      506.14      476.13     13.66 o 
   3   4  14     1729.70     1742.40     28.29 o 
   4   4  14      886.61      850.18     21.44 o 
   5   4  14     2464.11     2357.22     47.97 o 
   6   4  14      360.76      371.52     20.09 o 
   7   4  14       94.91       81.35      9.59 o 
   8   4  14     1022.66      989.74     28.21 o 
   9   4  14       10.90        5.94      7.64 o 
  10   4  14       85.40       74.51     12.67 o 
  11   4  14        0.88        5.43     12.28 o 
  12   4  14      148.04      175.00     26.05 o 
 -12   5  14      172.29      174.10     20.26 o 
 -11   5  14       19.51       20.32      9.89 o 
 -10   5  14      302.01      318.47     17.80 o 
  -9   5  14      129.22      119.42     12.12 o 
  -8   5  14       91.38       97.32     11.05 o 
  -7   5  14     1343.74     1373.40     32.68 o 
  -6   5  14     1608.99     1443.74     39.92 o 
  -5   5  14      465.21      512.20     17.42 o 
  -4   5  14      362.51      331.06     13.92 o 
  -3   5  14        7.19        6.85      5.86 o 
  -2   5  14      620.85      591.27     20.16 o 
  -1   5  14     1265.16     1195.54     21.98 o 
   0   5  14       64.90       74.26      8.42 o 
   1   5  14     1270.12     1245.00     24.75 o 
   2   5  14      630.96      609.92     16.12 o 
   3   5  14        6.80        7.91      5.60 o 
   4   5  14      354.52      312.42     12.22 o 
   5   5  14      473.14      463.36     16.92 o 
   6   5  14     1622.01     1416.84     28.42 o 
   7   5  14     1339.22     1424.64     31.82 o 
   8   5  14       95.21       95.33     11.18 o 
   9   5  14      116.70      109.69     13.48 o 
  10   5  14      301.93      318.58     20.25 o 
  11   5  14       21.16       30.07     11.57 o 
  12   5  14      170.77      210.05     29.03 o 
 -11   6  14        7.36        2.47     10.62 o 
 -10   6  14      244.34      267.09     18.74 o 
  -9   6  14      271.70      237.76     17.54 o 
  -8   6  14      493.34      537.93     21.52 o 
  -7   6  14      746.97      733.35     22.92 o 
  -6   6  14      226.52      225.87     13.31 o 
  -5   6  14      154.07      132.20     10.98 o 
  -4   6  14      456.94      456.20     16.20 o 
  -3   6  14      390.35      401.41     16.34 o 
  -2   6  14     1094.03     1079.11     29.37 o 
  -1   6  14     1733.57     1739.04     32.47 o 
   0   6  14     3117.42     3056.46     42.28 o 
   1   6  14     1692.96     1737.57     29.28 o 
   2   6  14     1127.89     1147.19     22.88 o 
   3   6  14      405.13      386.66     13.68 o 
   4   6  14      455.13      456.46     22.98 o 
   5   6  14      142.50      124.69     10.67 o 
   6   6  14      212.33      205.14     13.76 o 
   7   6  14      768.07      718.75     22.81 o 
   8   6  14      504.93      496.31     20.03 o 
   9   6  14      272.05      271.40     18.63 o 
  10   6  14      240.06      291.67     20.55 o 
  11   6  14        6.82       -5.05     10.65 o 
 -11   7  14       26.33       26.39     11.86 o 
 -10   7  14       41.85       58.12     12.64 o 
  -9   7  14      779.28      771.63     29.80 o 
  -8   7  14       76.58       60.41     10.22 o 
  -7   7  14      244.18      215.36     14.26 o 
  -6   7  14       77.19       78.12      9.78 o 
  -5   7  14      258.21      232.84     13.31 o 
  -4   7  14       11.85       11.80      6.07 o 
  -3   7  14      267.63      309.72     19.68 o 
  -2   7  14      135.66      151.75     12.68 o 
  -1   7  14      215.00      243.97     18.62 o 
   0   7  14        0.43        3.31      5.76 o 
   1   7  14      237.93      277.85     11.68 o 
   2   7  14      129.66      119.52      9.04 o 
   3   7  14      261.35      254.97     11.87 o 
   4   7  14       12.87       14.01      8.32 o 
   5   7  14      266.79      249.86     12.97 o 
   6   7  14       68.45       57.14      8.94 o 
   7   7  14      244.89      235.76     21.25 o 
   8   7  14       72.49       44.93      9.80 o 
   9   7  14      800.04      773.32     29.41 o 
  10   7  14       42.94       38.99     13.59 o 
  11   7  14       24.17       23.95     19.18 o 
 -10   8  14       70.28       77.44     15.16 o 
  -9   8  14      182.04      202.76     20.53 o 
  -8   8  14      156.54      184.01     14.58 o 
  -7   8  14      401.01      438.60     19.21 o 
  -6   8  14      222.32      224.97     14.16 o 
  -5   8  14      515.61      521.90     21.23 o 
  -4   8  14       75.73       84.08     11.82 o 
  -3   8  14     1219.97     1145.30     31.72 o 
  -2   8  14      306.92      292.33     16.15 o 
  -1   8  14       58.70       70.68      8.99 o 
   0   8  14      604.92      651.35     19.60 o 
   1   8  14       52.47       69.60      8.01 o 
   2   8  14      305.98      321.61     13.17 o 
   3   8  14     1214.45     1194.97     25.05 o 
   4   8  14       77.11       59.89      8.74 o 
   5   8  14      530.83      532.98     19.04 o 
   6   8  14      226.39      230.86     13.62 o 
   7   8  14      408.24      442.22     19.66 o 
   8   8  14      149.64      201.68     15.64 o 
   9   8  14      181.41      164.49     25.04 o 
  10   8  14       76.42       64.94     26.04 o 
 -10   9  14      115.06      126.17     18.25 o 
  -9   9  14      124.03      131.09     17.57 o 
  -8   9  14       62.51       83.21     11.72 o 
  -7   9  14      817.70      853.09     26.58 o 
  -6   9  14       27.11       21.41      7.90 o 
  -5   9  14       47.48       25.90     16.82 o 
  -4   9  14       56.08       53.52     10.99 o 
  -3   9  14      336.55      324.38     16.14 o 
  -2   9  14       50.54       51.74     10.20 o 
  -1   9  14      135.51      135.65     11.36 o 
   0   9  14       81.50       98.61      9.43 o 
   1   9  14      143.54      151.23     11.89 o 
   2   9  14       49.73       56.19      9.01 o 
   3   9  14      341.31      316.14     17.24 o 
   4   9  14       57.88       65.67      9.17 o 
   5   9  14       50.86       46.81      9.19 o 
   6   9  14       29.60       42.39      8.99 o 
   7   9  14      828.98      878.25     27.65 o 
   8   9  14       64.00       40.96     11.40 o 
   9   9  14      116.26       99.40     17.10 o 
  10   9  14      113.34       88.08     24.59 o 
  -9  10  14      243.07      216.34     21.97 o 
  -8  10  14       23.86       31.87     11.89 o 
  -7  10  14      150.99      178.10     14.86 o 
  -6  10  14       38.73       15.94      9.34 o 
  -5  10  14      236.94      219.85     17.33 o 
  -4  10  14      100.47      112.36     13.52 o 
  -3  10  14     1024.53     1067.17     28.62 o 
  -2  10  14       36.56       34.88      8.89 o 
  -1  10  14      610.35      621.67     20.86 o 
   0  10  14       88.37       83.09     10.83 o 
   1  10  14      623.22      595.70     20.84 o 
   2  10  14       31.27       32.29      8.02 o 
   3  10  14     1030.99     1074.05     29.57 o 
   4  10  14       97.99       90.50     10.66 o 
   5  10  14      233.57      256.22     14.96 o 
   6  10  14       35.93       28.82      9.59 o 
   7  10  14      146.88      179.09     15.77 o 
   8  10  14       21.78       30.42     15.48 o 
   9  10  14      255.02      257.27     27.99 o 
  -8  11  14       13.43       24.87     14.69 o 
  -7  11  14       54.64       43.97     17.90 o 
  -6  11  14       91.64       95.40     14.52 o 
  -5  11  14      680.43      697.71     30.75 o 
  -4  11  14      164.51      147.55     13.90 o 
  -3  11  14      149.71      139.95     13.14 o 
  -2  11  14      193.38      188.54     14.24 o 
  -1  11  14      165.80      188.48     12.72 o 
   0  11  14      418.62      411.62     18.94 o 
   1  11  14      175.49      158.91     12.23 o 
   2  11  14      195.11      197.50     15.07 o 
   3  11  14      154.65      157.88     14.48 o 
   4  11  14      163.86      185.73     17.93 o 
   5  11  14      677.55      688.73     22.95 o 
   6  11  14       92.87      115.65     15.22 o 
   7  11  14       52.68       48.16     20.60 o 
   8  11  14       12.86       13.08     13.49 o 
  -7  12  14      351.56      326.59     33.53 o 
  -6  12  14       84.07       77.52     20.71 o 
  -5  12  14      234.14      237.76     19.37 o 
  -4  12  14      268.37      291.03     18.23 o 
  -3  12  14      601.84      601.41     26.17 o 
  -2  12  14       13.25        8.68      8.12 o 
  -1  12  14      242.99      249.66     13.90 o 
   0  12  14      966.59      959.61     26.17 o 
   1  12  14      255.62      265.54     15.36 o 
   2  12  14       11.58       15.60      9.27 o 
   3  12  14      582.87      541.28     23.49 o 
   4  12  14      267.07      296.20     18.97 o 
   5  12  14      239.12      278.43     23.32 o 
   6  12  14       87.40       72.99     16.51 o 
   7  12  14      344.91      369.62     23.93 o 
  -6  13  14       89.22       90.94     36.32 o 
  -5  13  14       28.72       15.94     17.93 o 
  -4  13  14        0.66       -8.93      9.12 o 
  -3  13  14       14.08        8.03      8.65 o 
  -2  13  14      135.90      157.07     15.26 o 
  -1  13  14      523.78      571.04     21.77 o 
   0  13  14      251.38      266.47     14.98 o 
   1  13  14      517.94      545.91     23.85 o 
   2  13  14      137.47      141.14     15.17 o 
   3  13  14       12.47       11.88     13.56 o 
   4  13  14        0.52        5.27     10.25 o 
   5  13  14       31.97       20.74     14.94 o 
   6  13  14       84.61       83.84     17.56 o 
  -5  14  14      360.17      364.84     44.22 o 
  -4  14  14       26.14       26.30     13.03 o 
  -3  14  14      110.19       74.75     17.12 o 
  -2  14  14       82.23      107.89     13.82 o 
  -1  14  14      180.39      238.27     16.33 o 
   0  14  14      314.51      337.00     22.40 o 
   1  14  14      182.33      257.62     16.96 o 
   2  14  14       79.16       88.79     15.09 o 
   3  14  14      104.33       99.80     16.30 o 
   4  14  14       27.22       42.96     13.33 o 
   5  14  14      369.92      375.02     29.12 o 
  -2  15  14      155.00      159.57     19.28 o 
  -1  15  14       41.70       51.71     11.35 o 
   0  15  14       21.08       15.40     10.72 o 
   1  15  14       44.30       46.84     12.07 o 
   2  15  14      159.25      140.07     24.00 o 
   1   0  15      958.49      969.97     22.14 o 
   2   0  15      380.40      341.48     12.36 o 
   3   0  15      487.44      480.20     19.42 o 
   4   0  15       18.02       19.95      5.90 o 
   5   0  15       86.00       81.62      6.99 o 
   6   0  15      274.33      265.08     11.50 o 
   7   0  15      787.53      843.58     18.71 o 
   8   0  15        0.11       12.75      7.10 o 
   9   0  15       37.96       19.19      8.97 o 
  10   0  15      115.28      129.70     17.08 o 
  11   0  15      178.37      232.39     22.30 o 
  12   0  15       17.38       23.62     23.73 o 
 -12   1  15       18.87       23.78     16.29 o 
 -11   1  15      170.97      206.95     21.68 o 
 -10   1  15      108.50      142.94     17.57 o 
  -9   1  15       55.02       69.83     11.37 o 
  -8   1  15      194.34      188.52     12.54 o 
  -7   1  15       32.99       30.10      6.76 o 
  -6   1  15      255.61      278.19     13.23 o 
  -5   1  15      196.00      196.84     12.20 o 
  -4   1  15     1107.89     1080.85     21.18 o 
  -3   1  15      230.98      251.63     10.03 o 
  -2   1  15      215.12      217.65      8.51 o 
  -1   1  15      235.85      230.58      9.14 o 
   0   1  15     1769.74     1757.37     32.48 o 
   1   1  15      241.46      239.85     11.59 o 
   2   1  15      206.77      209.58      8.49 o 
   3   1  15      223.65      256.16     13.02 o 
   4   1  15     1116.41     1069.05     28.90 o 
   5   1  15      197.54      206.62     11.09 o 
   6   1  15      251.80      272.37     14.26 o 
   7   1  15       33.34       33.29      7.11 o 
   8   1  15      182.98      163.58     12.30 o 
   9   1  15       50.52       41.34     10.70 o 
  10   1  15      101.52      124.70     16.87 o 
  11   1  15      162.50      162.07     20.73 o 
  12   1  15       19.46       23.75     14.94 o 
 -12   2  15       49.25       38.98     17.61 o 
 -11   2  15       51.26       62.58     15.01 o 
 -10   2  15       61.08       62.11     17.65 o 
  -9   2  15      852.91      830.29     28.46 o 
  -8   2  15       21.87       22.80      7.17 o 
  -7   2  15      143.14      147.36     11.17 o 
  -6   2  15     1842.07     1694.29     34.11 o 
  -5   2  15      510.93      533.19     18.86 o 
  -4   2  15      197.32      189.27      9.22 o 
  -3   2  15      843.60      796.16     17.03 o 
  -2   2  15     1165.66     1104.82     17.91 o 
  -1   2  15     1152.59     1118.19     24.94 o 
   0   2  15       37.18       42.29      7.29 o 
   1   2  15     1173.86     1176.86     22.12 o 
   2   2  15     1160.70     1055.47     19.69 o 
   3   2  15      849.50      812.29     18.68 o 
   4   2  15      193.92      175.76     12.77 o 
   5   2  15      487.98      523.26     14.91 o 
   6   2  15     1867.30     1868.33     43.19 o 
   7   2  15      132.24      129.62     11.66 o 
   8   2  15       23.03       19.80      6.78 o 
   9   2  15      868.65      841.73     28.38 o 
  10   2  15       57.74       65.35     14.37 o 
  11   2  15       60.13       70.58     20.80 o 
  12   2  15       46.87       82.40     21.23 o 
 -12   3  15       93.57      114.56     22.33 o 
 -11   3  15      335.93      370.58     31.50 o 
 -10   3  15      216.80      243.47     15.71 o 
  -9   3  15       58.60       64.74     10.94 o 
  -8   3  15      692.14      688.16     22.03 o 
  -7   3  15      268.88      290.27     14.58 o 
  -6   3  15      715.56      706.26     22.07 o 
  -5   3  15      919.67      957.82     23.56 o 
  -4   3  15     1953.06     1785.74     37.50 o 
  -3   3  15      539.40      523.74     13.36 o 
  -2   3  15      320.47      348.12     11.27 o 
  -1   3  15     1312.26     1251.66     24.58 o 
   0   3  15       47.27       34.73      7.15 o 
   1   3  15     1313.84     1272.00     24.10 o 
   2   3  15      326.47      347.11     11.69 o 
   3   3  15      541.67      541.31     17.13 o 
   4   3  15     1938.58     1867.53     32.97 o 
   5   3  15      912.48      943.50     22.77 o 
   6   3  15      728.72      747.88     20.55 o 
   7   3  15      268.42      266.41     13.62 o 
   8   3  15      677.69      695.46     25.04 o 
   9   3  15       65.87       70.96     14.01 o 
  10   3  15      225.05      245.06     23.44 o 
  11   3  15      330.38      362.15     33.47 o 
  12   3  15       92.09       92.57     21.55 o 
 -12   4  15       31.75       59.50     18.63 o 
 -11   4  15     1138.94     1221.92     37.25 o 
 -10   4  15      343.03      378.65     19.05 o 
  -9   4  15      233.70      205.84     14.31 o 
  -8   4  15      760.69      757.75     32.67 o 
  -7   4  15      231.51      253.31     13.94 o 
  -6   4  15      210.12      202.24     12.43 o 
  -5   4  15     2156.78     2067.93     45.26 o 
  -4   4  15       28.40       24.99      7.39 o 
  -3   4  15     8919.77     8732.12    123.50 o 
  -2   4  15     1280.78     1264.85     25.11 o 
  -1   4  15      880.77      852.11     26.54 o 
   0   4  15      181.45      205.64     14.62 o 
   1   4  15      888.65      902.65     20.23 o 
   2   4  15     1264.01     1243.62     23.07 o 
   3   4  15     8936.70     8671.70     98.70 o 
   4   4  15       25.97       29.52      9.93 o 
   5   4  15     2161.72     2093.29     37.48 o 
   6   4  15      227.62      200.94     12.69 o 
   7   4  15      234.30      214.13     13.17 o 
   8   4  15      757.37      749.59     23.21 o 
   9   4  15      225.93      212.27     20.09 o 
  10   4  15      351.49      384.54     29.63 o 
  11   4  15     1133.58     1269.56     46.35 o 
  12   4  15       31.99       41.01     18.51 o 
 -11   5  15       22.37       23.77     12.95 o 
 -10   5  15      361.73      363.08     20.79 o 
  -9   5  15      281.14      243.95     15.83 o 
  -8   5  15      625.46      641.42     21.77 o 
  -7   5  15      103.95       85.42     10.03 o 
  -6   5  15       63.72       68.53      9.00 o 
  -5   5  15        5.62        6.48      5.63 o 
  -4   5  15       74.06       69.99      8.20 o 
  -3   5  15       68.25       68.88     27.38 o 
  -2   5  15      358.82      346.21     16.52 o 
  -1   5  15      128.67      128.16      9.30 o 
   0   5  15      822.18      786.05     18.45 o 
   1   5  15      132.92      116.55      9.02 o 
   2   5  15      368.12      337.92     12.50 o 
   3   5  15       67.64       58.77      7.31 o 
   4   5  15       78.91       74.17      7.69 o 
   5   5  15        6.07       11.27      6.46 o 
   6   5  15       58.31       79.38      8.86 o 
   7   5  15      108.57       89.85     10.41 o 
   8   5  15      586.64      582.32     20.84 o 
   9   5  15      281.34      295.80     18.80 o 
  10   5  15      365.39      370.02     27.04 o 
  11   5  15       19.58        1.55     15.14 o 
 -11   6  15       72.64       54.88     12.24 o 
 -10   6  15       80.92       72.63     12.60 o 
  -9   6  15      319.60      345.85     18.42 o 
  -8   6  15      290.56      276.73     16.05 o 
  -7   6  15       27.59       35.59      9.62 o 
  -6   6  15     1349.66     1368.44     31.43 o 
  -5   6  15      329.20      327.97     17.17 o 
  -4   6  15      423.72      466.29     30.50 o 
  -3   6  15      911.61      991.54     58.97 o 
  -2   6  15      602.34      575.12     22.84 o 
  -1   6  15      695.76      667.26     19.35 o 
   0   6  15      793.55      719.96     17.52 o 
   1   6  15      676.75      682.08     17.57 o 
   2   6  15      610.01      595.99     16.56 o 
   3   6  15      905.07      935.68     21.01 o 
   4   6  15      425.21      429.80     14.58 o 
   5   6  15      329.49      323.48     14.04 o 
   6   6  15     1326.47     1315.69     28.50 o 
   7   6  15       31.65       25.37      8.20 o 
   8   6  15      299.53      303.32     18.25 o 
   9   6  15      317.10      358.49     25.38 o 
  10   6  15       75.28       56.68     12.71 o 
  11   6  15       66.98       60.31     20.11 o 
 -11   7  15      205.19      186.63     18.23 o 
 -10   7  15       48.20       57.27     12.27 o 
  -9   7  15      720.95      751.57     28.28 o 
  -8   7  15      366.74      323.04     17.54 o 
  -7   7  15      162.44      182.29     14.24 o 
  -6   7  15      281.17      256.47     14.84 o 
  -5   7  15       10.07       22.59      7.34 o 
  -4   7  15     1403.91     1201.49     42.01 o 
  -3   7  15      121.74      108.44     14.63 o 
  -2   7  15      294.91      327.30     16.63 o 
  -1   7  15      608.95      519.02     17.47 o 
   0   7  15     1082.21     1058.81     24.90 o 
   1   7  15      610.90      535.45     15.93 o 
   2   7  15      285.14      279.46     12.44 o 
   3   7  15      130.94      109.21     11.33 o 
   4   7  15     1386.84     1277.90     29.06 o 
   5   7  15        8.80       -1.84      6.13 o 
   6   7  15      282.47      261.13     16.85 o 
   7   7  15      162.90      150.37     13.26 o 
   8   7  15      384.81      358.56     18.77 o 
   9   7  15      725.05      730.06     29.24 o 
  10   7  15       49.83       44.29     13.77 o 
  11   7  15      214.33      244.14     24.17 o 
 -10   8  15      109.60       95.88     14.63 o 
  -9   8  15       33.61       23.21     10.29 o 
  -8   8  15      160.52      160.45     14.07 o 
  -7   8  15      558.82      588.93     21.82 o 
  -6   8  15       80.59       93.33     10.55 o 
  -5   8  15      542.44      503.96     24.37 o 
  -4   8  15      155.56      132.88     13.76 o 
  -3   8  15      198.95      170.22     12.71 o 
  -2   8  15      543.56      590.27     25.48 o 
  -1   8  15     1269.46     1256.46     28.60 o 
   0   8  15      177.14      173.66     11.75 o 
   1   8  15     1257.44     1247.57     25.85 o 
   2   8  15      540.55      608.23     17.74 o 
   3   8  15      183.52      194.56     12.02 o 
   4   8  15      155.14      155.76     11.45 o 
   5   8  15      561.15      520.04     18.35 o 
   6   8  15       76.38       64.93      9.75 o 
   7   8  15      547.85      555.89     21.87 o 
   8   8  15      160.24      155.18     14.65 o 
   9   8  15       34.99       21.62     12.54 o 
  10   8  15      113.58      103.10     17.93 o 
 -10   9  15      110.03      145.28     19.18 o 
  -9   9  15       23.58       18.67     15.05 o 
  -8   9  15      344.01      371.47     28.01 o 
  -7   9  15       46.88       53.06     12.40 o 
  -6   9  15       77.90       81.26     13.05 o 
  -5   9  15      154.91      180.09     19.64 o 
  -4   9  15      930.41      950.73     30.70 o 
  -3   9  15       19.60       11.77      8.49 o 
  -2   9  15       48.97       39.42      9.91 o 
  -1   9  15      143.97      141.07     12.19 o 
   0   9  15       16.48       35.57      7.63 o 
   1   9  15      133.45      123.87     11.44 o 
   2   9  15       50.16       29.79      8.23 o 
   3   9  15       17.12       10.88      6.82 o 
   4   9  15      924.58      920.76     25.12 o 
   5   9  15      154.00      164.04     13.72 o 
   6   9  15       77.18       88.26     10.85 o 
   7   9  15       46.65       40.74     10.44 o 
   8   9  15      337.31      322.18     21.21 o 
   9   9  15       20.90       12.79     12.55 o 
  10   9  15      109.28      117.28     24.39 o 
  -9  10  15      132.93      164.59     26.70 o 
  -8  10  15       76.23       75.46     19.68 o 
  -7  10  15      273.63      277.96     23.47 o 
  -6  10  15      686.47      674.46     28.23 o 
  -5  10  15      358.95      369.76     22.18 o 
  -4  10  15       62.31       99.27     11.93 o 
  -3  10  15      414.09      455.68     19.78 o 
  -2  10  15      345.98      413.39     18.54 o 
  -1  10  15      318.80      291.64     15.68 o 
   0  10  15       97.73       95.90     12.77 o 
   1  10  15      329.01      297.25     16.03 o 
   2  10  15      353.78      400.73     18.09 o 
   3  10  15      428.13      474.28     20.74 o 
   4  10  15       66.66       65.82     10.05 o 
   5  10  15      355.12      305.67     16.31 o 
   6  10  15      661.81      681.97     23.20 o 
   7  10  15      270.60      280.68     20.01 o 
   8  10  15       80.11      104.58     15.57 o 
   9  10  15      133.48      154.27     20.82 o 
  -8  11  15       10.14       15.45     14.44 o 
  -7  11  15      171.20      190.90     26.32 o 
  -6  11  15       89.52       99.00     19.48 o 
  -5  11  15      108.76      112.99     17.93 o 
  -4  11  15      498.07      522.33     29.61 o 
  -3  11  15      566.36      573.53     22.29 o 
  -2  11  15      244.73      272.78     16.25 o 
  -1  11  15      207.72      242.60     15.77 o 
   0  11  15      228.19      224.70     16.34 o 
   1  11  15      196.17      181.30     15.32 o 
   2  11  15      241.33      286.81     17.51 o 
   3  11  15      563.83      568.17     23.09 o 
   4  11  15      487.36      496.48     22.66 o 
   5  11  15      108.53      119.95     14.44 o 
   6  11  15       88.76       71.41     17.08 o 
   7  11  15      178.37      211.24     18.91 o 
   8  11  15       11.84       15.75     15.80 o 
  -7  12  15      131.30      173.38     58.28 o 
  -6  12  15       96.14      131.00     29.86 o 
  -5  12  15      416.85      451.40     22.33 o 
  -4  12  15      388.15      342.99     21.98 o 
  -3  12  15      394.87      474.88     26.42 o 
  -2  12  15      389.45      414.35     20.46 o 
  -1  12  15       46.47       50.91      9.66 o 
   0  12  15      840.78      833.64     24.99 o 
   1  12  15       44.97       51.83     10.46 o 
   2  12  15      394.84      386.00     22.49 o 
   3  12  15      390.33      402.47     26.14 o 
   4  12  15      384.97      341.96     22.68 o 
   5  12  15      408.98      416.93     29.58 o 
   6  12  15       92.88       92.82     21.68 o 
   7  12  15      127.88      175.01     19.44 o 
  -6  13  15       65.37       66.53     44.40 o 
  -5  13  15       39.26       30.40     14.82 o 
  -4  13  15       63.42       66.30     13.67 o 
  -3  13  15       27.68       15.98     12.44 o 
  -2  13  15      194.96      209.84     16.93 o 
  -1  13  15      319.91      335.15     17.67 o 
   0  13  15      550.36      582.76     20.54 o 
   1  13  15      329.08      322.09     19.83 o 
   2  13  15      192.18      190.50     17.01 o 
   3  13  15       30.41       28.51     11.79 o 
   4  13  15       67.26       59.41     20.80 o 
   5  13  15       39.27       37.82     14.57 o 
   6  13  15       64.84       61.41     16.76 o 
  -4  14  15       16.10       -1.11     11.58 o 
  -3  14  15      168.93      181.29     21.72 o 
  -2  14  15      190.70      192.89     17.11 o 
  -1  14  15        9.52       12.73      9.26 o 
   0  14  15       74.62       82.21     13.53 o 
   1  14  15        9.03        5.30      9.52 o 
   2  14  15      190.55      159.29     27.81 o 
   3  14  15      168.15      189.51     21.37 o 
   4  14  15       18.10       32.94     19.63 o 
   0   0  16      419.25      445.64     35.55 o 
   1   0  16     1103.34     1040.39     23.59 o 
   2   0  16       81.89       76.94      7.47 o 
   3   0  16      943.39      899.63     20.91 o 
   4   0  16       97.42       91.50      8.60 o 
   5   0  16      552.87      563.70     14.54 o 
   6   0  16        2.10        5.83      5.52 o 
   7   0  16       31.59       39.01      7.50 o 
   8   0  16      173.64      221.26     13.86 o 
   9   0  16      740.90      785.85     28.00 o 
  10   0  16        0.45       -6.27      9.91 o 
  11   0  16       29.97       52.91     14.80 o 
  12   0  16       82.09      127.04     24.39 o 
 -12   1  16       47.65       37.59     17.24 o 
 -11   1  16      409.33      438.56     28.69 o 
 -10   1  16       14.71       36.31     16.40 o 
  -9   1  16       81.11       87.05     13.97 o 
  -8   1  16       93.80       94.45     10.32 o 
  -7   1  16       63.37       77.39      9.25 o 
  -6   1  16       29.93       26.69     10.06 o 
  -5   1  16     3464.40     3516.96     48.75 o 
  -4   1  16       30.31       26.44      6.12 o 
  -3   1  16     1824.01     1793.35     28.74 o 
  -2   1  16      207.80      227.81     12.08 o 
  -1   1  16      445.68      404.27     14.54 o 
   0   1  16      415.36      435.78     15.20 o 
   1   1  16      436.95      409.21     15.46 o 
   2   1  16      210.96      216.31     10.83 o 
   3   1  16     1810.16     1761.46     31.89 o 
   4   1  16       31.24       30.02      7.26 o 
   5   1  16     3521.96     3572.06     54.76 o 
   6   1  16       28.80       18.37      6.99 o 
   7   1  16       69.46       67.32      8.50 o 
   8   1  16       92.87       86.41     10.46 o 
   9   1  16       79.65       67.64     11.97 o 
  10   1  16       14.10       19.56     13.55 o 
  11   1  16      407.50      486.12     29.47 o 
  12   1  16       48.55       60.00     18.93 o 
 -12   2  16       41.88       25.88     16.59 o 
 -11   2  16      572.59      665.18     39.37 o 
 -10   2  16       19.50       13.58     10.12 o 
  -9   2  16      117.09      122.92     13.90 o 
  -8   2  16      168.92      180.75     12.88 o 
  -7   2  16      299.19      306.53     16.62 o 
  -6   2  16      234.32      228.61     12.87 o 
  -5   2  16      179.20      173.78     10.95 o 
  -4   2  16       13.44       12.12      5.51 o 
  -3   2  16     1071.56     1016.95     19.85 o 
  -2   2  16       69.83       69.53      7.14 o 
  -1   2  16      108.30      119.07      9.49 o 
   0   2  16      346.16      342.49     14.33 o 
   1   2  16      120.58      121.36      8.01 o 
   2   2  16       68.42       67.16      6.43 o 
   3   2  16     1055.66      964.83     25.15 o 
   4   2  16       13.36       15.54      7.08 o 
   5   2  16      177.37      181.89     11.45 o 
   6   2  16      239.08      228.08     19.10 o 
   7   2  16      300.00      287.93     14.73 o 
   8   2  16      171.11      165.06     12.43 o 
   9   2  16      112.63      117.25     13.77 o 
  10   2  16       18.89       25.05     11.16 o 
  11   2  16      563.82      665.44     98.76 o 
  12   2  16       43.09       51.99     19.58 o 
 -12   3  16       86.05       77.63     19.38 o 
 -11   3  16      474.67      602.33     38.00 o 
 -10   3  16      185.85      228.54     16.92 o 
  -9   3  16       90.56      108.03     17.09 o 
  -8   3  16       11.34       17.45      7.17 o 
  -7   3  16       28.22       19.96      8.51 o 
  -6   3  16     1202.92     1142.69     27.35 o 
  -5   3  16     2239.50     2121.38     38.91 o 
  -4   3  16      186.59      201.04     12.56 o 
  -3   3  16     1289.59     1242.76     22.23 o 
  -2   3  16      138.03      140.19      8.31 o 
  -1   3  16     2120.39     2000.84     37.58 o 
   0   3  16     1085.24      987.77     24.30 o 
   1   3  16     2145.23     2062.83     33.66 o 
   2   3  16      133.99      129.23      8.34 o 
   3   3  16     1251.45     1204.90     22.82 o 
   4   3  16      186.00      202.97     13.11 o 
   5   3  16     2204.58     2168.85     40.34 o 
   6   3  16     1201.78     1139.12     30.55 o 
   7   3  16       27.54       39.36     10.16 o 
   8   3  16       11.65       19.48      9.11 o 
   9   3  16       89.38      104.96     15.92 o 
  10   3  16      181.98      216.21     36.54 o 
  11   3  16      460.92      497.78     37.88 o 
  12   3  16       85.36       55.91     25.55 o 
 -11   4  16      531.94      533.75     35.19 o 
 -10   4  16       49.15       57.72     10.50 o 
  -9   4  16      204.90      196.22     14.47 o 
  -8   4  16       14.68       18.70      7.47 o 
  -7   4  16       48.84       26.49      7.74 o 
  -6   4  16       92.64       78.14      9.27 o 
  -5   4  16      611.97      665.99     20.16 o 
  -4   4  16     2291.47     2277.14     44.27 o 
  -3   4  16     2036.99     1991.12     40.89 o 
  -2   4  16      834.47      794.33     19.78 o 
  -1   4  16     1141.97     1032.66     22.85 o 
   0   4  16     1594.24     1573.18     28.81 o 
   1   4  16     1110.10     1022.58     22.31 o 
   2   4  16      825.61      777.31     18.30 o 
   3   4  16     2060.18     2010.69     32.14 o 
   4   4  16     2296.06     2201.98     45.22 o 
   5   4  16      610.46      657.74     19.71 o 
   6   4  16       92.88       97.28      9.90 o 
   7   4  16       48.64       40.30     10.19 o 
   8   4  16       17.34        8.86      9.29 o 
   9   4  16      208.70      224.44     20.78 o 
  10   4  16       51.35       72.03     19.72 o 
  11   4  16      538.21      651.35     40.76 o 
 -11   5  16      454.94      408.74     23.32 o 
 -10   5  16       58.06       60.38     12.15 o 
  -9   5  16       63.88       55.88     16.23 o 
  -8   5  16      169.75      181.53     13.75 o 
  -7   5  16      481.82      475.24     18.78 o 
  -6   5  16      200.86      206.48     13.00 o 
  -5   5  16     1761.50     1732.09     35.00 o 
  -4   5  16      645.61      613.08     22.54 o 
  -3   5  16     3149.90     3117.53     56.39 o 
  -2   5  16      542.42      501.29     19.64 o 
  -1   5  16      326.63      360.17     13.88 o 
   0   5  16      793.10      729.82     18.99 o 
   1   5  16      316.96      327.01     19.58 o 
   2   5  16      551.61      556.85     15.82 o 
   3   5  16     3199.54     3077.48     61.11 o 
   4   5  16      625.56      599.15     16.83 o 
   5   5  16     1784.15     1783.79     34.97 o 
   6   5  16      195.36      221.84     12.42 o 
   7   5  16      479.77      459.88     18.80 o 
   8   5  16      175.51      177.70     13.51 o 
   9   5  16       67.10       73.84     29.68 o 
  10   5  16       56.09       56.48     19.72 o 
  11   5  16      468.09      457.34     37.71 o 
 -11   6  16      361.93      370.51     27.03 o 
 -10   6  16      167.29      169.24     25.52 o 
  -9   6  16      316.78      311.35     17.90 o 
  -8   6  16      489.90      505.67     25.43 o 
  -7   6  16      391.89      366.24     19.07 o 
  -6   6  16       54.54       62.09      9.21 o 
  -5   6  16      289.49      273.66     18.48 o 
  -4   6  16      560.01      587.98     22.63 o 
  -3   6  16      681.22      666.00     27.45 o 
  -2   6  16      477.30      498.93     31.17 o 
  -1   6  16      539.87      553.33     20.38 o 
   0   6  16     1696.48     1515.88     26.96 o 
   1   6  16      554.48      537.94     15.79 o 
   2   6  16      483.94      481.64     15.27 o 
   3   6  16      690.71      671.25     18.05 o 
   4   6  16      555.52      558.55     16.64 o 
   5   6  16      296.92      302.10     14.97 o 
   6   6  16       52.09       52.97      8.58 o 
   7   6  16      387.98      393.77     18.04 o 
   8   6  16      492.42      477.25     20.25 o 
   9   6  16      311.20      316.57     20.21 o 
  10   6  16      171.09      205.74     27.94 o 
  11   6  16      354.46      353.15     34.46 o 
 -10   7  16       80.92      100.80     14.48 o 
  -9   7  16      102.92      132.98     15.14 o 
  -8   7  16       50.97       48.61     10.19 o 
  -7   7  16      318.93      301.25     17.34 o 
  -6   7  16       98.07       98.66     13.24 o 
  -5   7  16     1432.60     1427.27     54.93 o 
  -4   7  16      134.55      145.09     13.93 o 
  -3   7  16      895.66      948.18     28.16 o 
  -2   7  16      406.90      394.57     18.25 o 
  -1   7  16      136.60      126.54     10.66 o 
   0   7  16     1020.43      942.82     36.13 o 
   1   7  16      131.49      116.43     10.39 o 
   2   7  16      385.11      331.45     16.70 o 
   3   7  16      898.01      944.04     22.18 o 
   4   7  16      140.94      147.07     11.85 o 
   5   7  16     1438.89     1404.73     29.69 o 
   6   7  16       91.22      100.60     10.46 o 
   7   7  16      314.23      320.19     17.33 o 
   8   7  16       48.02       52.99     10.92 o 
   9   7  16      100.05       97.56     20.30 o 
  10   7  16       78.59      107.34     18.27 o 
 -10   8  16      137.77      169.66     17.41 o 
  -9   8  16       67.98       57.74     11.91 o 
  -8   8  16      121.28      123.16     14.22 o 
  -7   8  16      248.37      270.38     19.54 o 
  -6   8  16       14.62       10.58      9.29 o 
  -5   8  16      327.38      300.62     18.83 o 
  -4   8  16      345.17      325.97     19.25 o 
  -3   8  16      479.60      495.46     19.11 o 
  -2   8  16      135.30      115.24     13.47 o 
  -1   8  16       31.72       38.17      8.22 o 
   0   8  16       11.83       25.30      7.37 o 
   1   8  16       34.04       38.78      8.56 o 
   2   8  16      132.88      125.33     11.07 o 
   3   8  16      475.66      517.98     23.86 o 
   4   8  16      343.43      336.38     16.53 o 
   5   8  16      325.53      321.03     15.34 o 
   6   8  16       14.39       23.53      8.27 o 
   7   8  16      251.13      253.89     16.90 o 
   8   8  16      113.99      129.96     17.09 o 
   9   8  16       75.61       73.45     15.18 o 
  10   8  16      133.83      169.30     20.52 o 
  -9   9  16       48.82       45.23     14.58 o 
  -8   9  16      145.09      177.61     20.70 o 
  -7   9  16        7.20        4.99      8.87 o 
  -6   9  16      172.94      169.57     16.71 o 
  -5   9  16      646.71      577.32     25.00 o 
  -4   9  16      486.64      490.94     20.30 o 
  -3   9  16     1383.52     1307.94     33.45 o 
  -2   9  16      520.54      503.13     22.02 o 
  -1   9  16        9.39        4.79      7.04 o 
   0   9  16       21.78       32.09      8.48 o 
   1   9  16        9.90       17.51      7.86 o 
   2   9  16      536.44      527.16     19.74 o 
   3   9  16     1375.48     1349.67     36.09 o 
   4   9  16      493.36      526.98     19.18 o 
   5   9  16      652.58      690.53     21.92 o 
   6   9  16      173.90      160.47     13.31 o 
   7   9  16        6.60        1.90      8.80 o 
   8   9  16      153.30      129.80     16.17 o 
   9   9  16       49.78       67.24     19.03 o 
  -9  10  16      313.26      321.45     33.90 o 
  -8  10  16       97.35      102.54     20.41 o 
  -7  10  16       69.42       61.93     15.11 o 
  -6  10  16       40.22       47.93     12.55 o 
  -5  10  16      600.29      590.19     26.33 o 
  -4  10  16       52.92       31.27      9.48 o 
  -3  10  16      633.02      637.90     22.93 o 
  -2  10  16        2.35        3.30      7.34 o 
  -1  10  16      127.52      121.51     13.71 o 
   0  10  16        3.80       -3.80      6.80 o 
   1  10  16      121.72       89.46     16.27 o 
   2  10  16        2.42        6.06      7.62 o 
   3  10  16      642.70      643.74     23.57 o 
   4  10  16       54.38       54.52     10.68 o 
   5  10  16      599.24      587.41     21.46 o 
   6  10  16       40.72       36.08      9.97 o 
   7  10  16       67.06       65.11     13.56 o 
   8  10  16      103.83       90.77     15.35 o 
   9  10  16      317.80      354.63     42.68 o 
  -8  11  16      128.95      112.57     23.77 o 
  -7  11  16       67.40       97.49     17.39 o 
  -6  11  16      339.50      380.95     27.12 o 
  -5  11  16      549.71      565.54     23.85 o 
  -4  11  16       13.62       15.41      8.92 o 
  -3  11  16      422.52      416.88     21.91 o 
  -2  11  16      616.47      655.36     26.53 o 
  -1  11  16      107.92      124.24     13.42 o 
   0  11  16     1336.68     1363.46     35.44 o 
   1  11  16      108.28      110.32     12.89 o 
   2  11  16      590.53      588.35     23.62 o 
   3  11  16      414.65      408.85     27.05 o 
   4  11  16       12.24        8.72      9.42 o 
   5  11  16      562.63      627.07     27.89 o 
   6  11  16      335.95      410.61     31.04 o 
   7  11  16       67.92       75.70     13.86 o 
   8  11  16      123.76      128.58     20.67 o 
  -7  12  16      118.35      137.15     30.83 o 
  -6  12  16       22.69       22.18     12.15 o 
  -5  12  16       59.69       49.85     12.73 o 
  -4  12  16      168.79      165.13     15.94 o 
  -3  12  16      102.36      120.57     15.55 o 
  -2  12  16        6.64        9.78      8.97 o 
  -1  12  16      135.68      133.90     12.82 o 
   0  12  16       32.42       25.99      9.33 o 
   1  12  16      138.23      150.43     13.79 o 
   2  12  16        6.01       16.89      9.79 o 
   3  12  16       97.76       93.45     17.12 o 
   4  12  16      169.33      179.74     19.66 o 
   5  12  16       64.26       49.38     17.41 o 
   6  12  16       23.51       12.38     14.67 o 
   7  12  16      123.88      116.18     18.78 o 
  -5  13  16      439.96      386.94     29.21 o 
  -4  13  16       89.56       98.60     15.64 o 
  -3  13  16      729.54      830.61     29.09 o 
  -2  13  16      207.80      201.11     18.18 o 
  -1  13  16       24.41       24.72      9.66 o 
   0  13  16      474.59      570.86     28.13 o 
   1  13  16       24.62       30.20     11.35 o 
   2  13  16      207.89      225.01     27.25 o 
   3  13  16      741.44      774.53     32.16 o 
   4  13  16       90.76       96.29     16.44 o 
   5  13  16      426.51      449.98     26.77 o 
  -3  14  16      188.25      181.97     17.49 o 
  -2  14  16      229.50      243.02     18.89 o 
  -1  14  16      282.78      281.11     17.96 o 
   0  14  16     1069.92     1110.43     34.38 o 
   1  14  16      280.35      282.13     19.87 o 
   2  14  16      234.20      268.51     22.10 o 
   3  14  16      195.65      223.97     21.16 o 
   1   0  17     1255.74     1177.78     32.57 o 
   2   0  17     1030.86     1039.80     22.48 o 
   3   0  17       94.07       98.24      8.61 o 
   4   0  17      262.21      272.30     12.60 o 
   5   0  17       61.91       49.57      6.32 o 
   6   0  17     1207.52     1235.43     38.25 o 
   7   0  17      537.97      557.65     22.21 o 
   8   0  17        0.13        1.70     13.39 o 
   9   0  17      193.41      251.35     17.58 o 
  10   0  17       11.97       31.39     12.73 o 
  11   0  17        3.10       22.55     15.23 o 
  12   0  17        2.98        9.70     33.87 o 
 -12   1  17       74.87       73.83     31.85 o 
 -11   1  17       69.69       47.95     16.76 o 
 -10   1  17      350.09      416.82     27.04 o 
  -9   1  17       41.53       52.76     10.99 o 
  -8   1  17      293.08      299.89     17.77 o 
  -7   1  17      226.64      249.82     20.67 o 
  -6   1  17      118.84      140.20     10.85 o 
  -5   1  17      327.69      322.86     12.63 o 
  -4   1  17      178.51      175.77      9.68 o 
  -3   1  17      423.17      375.72     13.61 o 
  -2   1  17      159.44      182.06     12.10 o 
  -1   1  17      240.29      249.84     17.20 o 
   0   1  17     1353.85     1234.69     33.45 o 
   1   1  17      244.32      259.71     12.90 o 
   2   1  17      174.90      193.28     10.82 o 
   3   1  17      421.15      393.14     14.66 o 
   4   1  17      178.68      180.01     10.98 o 
   5   1  17      333.67      339.94     12.65 o 
   6   1  17      113.84      121.71     11.69 o 
   7   1  17      217.09      196.88     11.80 o 
   8   1  17      310.66      313.30     23.00 o 
   9   1  17       43.33       42.44     11.85 o 
  10   1  17      350.01      397.93     26.31 o 
  11   1  17       72.01       91.18     16.77 o 
  12   1  17       74.56      103.47     22.99 o 
 -11   2  17       86.18       73.31     18.87 o 
 -10   2  17       66.60      105.02     14.36 o 
  -9   2  17      214.82      219.87     16.99 o 
  -8   2  17        5.06       12.15      6.33 o 
  -7   2  17       78.57       74.94      9.51 o 
  -6   2  17      380.16      356.04     15.55 o 
  -5   2  17      199.50      190.09     11.61 o 
  -4   2  17      423.31      383.61     16.26 o 
  -3   2  17      180.24      173.06     10.56 o 
  -2   2  17     1291.29     1279.24     29.00 o 
  -1   2  17       63.22       67.43      9.94 o 
   0   2  17        1.13        0.14      6.52 o 
   1   2  17       69.37       68.67      8.89 o 
   2   2  17     1307.38     1300.42     26.51 o 
   3   2  17      180.51      182.38     15.53 o 
   4   2  17      421.72      388.94     17.19 o 
   5   2  17      194.31      201.59     12.20 o 
   6   2  17      379.59      382.79     16.10 o 
   7   2  17       83.31       88.75     10.44 o 
   8   2  17        6.30        9.17      7.60 o 
   9   2  17      213.22      214.48     31.46 o 
  10   2  17       68.02       58.86     18.35 o 
  11   2  17       90.03       91.29     20.33 o 
 -11   3  17       78.30       65.37     19.27 o 
 -10   3  17        6.27       12.16     10.09 o 
  -9   3  17       19.47       35.18      8.78 o 
  -8   3  17      591.42      573.48     20.85 o 
  -7   3  17       84.33       71.36     11.66 o 
  -6   3  17      659.97      639.26     20.47 o 
  -5   3  17     1760.38     1633.25     33.12 o 
  -4   3  17      794.57      731.77     22.59 o 
  -3   3  17       93.45      110.35     10.60 o 
  -2   3  17      610.48      581.87     17.23 o 
  -1   3  17        6.55        7.26      7.89 o 
   0   3  17     4454.59     4160.55     65.38 o 
   1   3  17        7.67       -2.82      5.62 o 
   2   3  17      627.47      590.39     15.65 o 
   3   3  17       95.79       78.88      8.22 o 
   4   3  17      798.11      751.24     23.32 o 
   5   3  17     1753.51     1611.29     36.78 o 
   6   3  17      646.49      607.47     22.78 o 
   7   3  17       84.00       59.48     11.01 o 
   8   3  17      625.20      655.23     44.29 o 
   9   3  17       19.40       29.68     20.27 o 
  10   3  17        6.14        5.85     11.58 o 
  11   3  17       74.67       84.65     21.57 o 
 -11   4  17      154.73      155.52     19.30 o 
 -10   4  17       89.72       88.64     13.45 o 
  -9   4  17       47.36       41.25     13.68 o 
  -8   4  17      263.83      276.57     15.90 o 
  -7   4  17      282.07      303.25     21.54 o 
  -6   4  17      693.29      666.18     21.17 o 
  -5   4  17      153.98      139.35     10.73 o 
  -4   4  17        1.89        8.51      9.14 o 
  -3   4  17      372.28      416.76     18.01 o 
  -2   4  17      694.58      632.25     21.48 o 
  -1   4  17     1514.57     1435.67     31.64 o 
   0   4  17      588.54      539.16     18.73 o 
   1   4  17     1547.54     1473.14     28.12 o 
   2   4  17      713.37      693.32     17.31 o 
   3   4  17      373.93      379.14     18.03 o 
   4   4  17        2.23        0.84      5.87 o 
   5   4  17      156.49      141.10     10.71 o 
   6   4  17      676.25      629.56     23.97 o 
   7   4  17      282.89      296.18     18.12 o 
   8   4  17      254.19      245.26     17.95 o 
   9   4  17       42.56       38.71     14.75 o 
  10   4  17       93.50       87.74     17.59 o 
  11   4  17      150.22      206.13     28.89 o 
 -11   5  17      223.48      207.03     18.13 o 
 -10   5  17      177.23      212.88     24.39 o 
  -9   5  17        5.65       19.90      7.94 o 
  -8   5  17      205.46      193.63     14.36 o 
  -7   5  17      176.17      170.41     12.75 o 
  -6   5  17      267.58      234.26     13.96 o 
  -5   5  17      198.78      226.98     15.95 o 
  -4   5  17      685.46      623.98     27.93 o 
  -3   5  17      186.56      190.96     13.73 o 
  -2   5  17      714.28      698.72     23.04 o 
  -1   5  17      799.37      751.42     23.52 o 
   0   5  17       29.49       32.94      6.92 o 
   1   5  17      812.94      781.42     26.01 o 
   2   5  17      682.59      700.96     21.24 o 
   3   5  17      191.98      207.45     10.80 o 
   4   5  17      686.52      660.76     30.01 o 
   5   5  17      203.31      195.25     21.90 o 
   6   5  17      260.57      246.97     13.26 o 
   7   5  17      180.00      189.03     18.73 o 
   8   5  17      212.89      268.67     21.17 o 
   9   5  17        4.80       24.46     16.99 o 
  10   5  17      175.37      180.63     21.35 o 
  11   5  17      227.52      186.36     27.71 o 
 -10   6  17      191.63      194.45     17.41 o 
  -9   6  17      234.83      216.80     17.40 o 
  -8   6  17      324.45      342.17     18.03 o 
  -7   6  17      922.58      933.83     27.14 o 
  -6   6  17      752.40      741.93     27.32 o 
  -5   6  17       29.02       34.76      9.75 o 
  -4   6  17       44.91       43.20      9.88 o 
  -3   6  17      181.14      200.46     14.46 o 
  -2   6  17      748.65      726.50     24.14 o 
  -1   6  17      512.58      477.28     19.54 o 
   0   6  17      163.56      190.01     13.04 o 
   1   6  17      515.58      472.37     15.34 o 
   2   6  17      727.93      719.88     18.91 o 
   3   6  17      180.34      182.33     10.73 o 
   4   6  17       49.12       54.33      7.61 o 
   5   6  17       27.19       23.33      9.18 o 
   6   6  17      739.69      746.56     21.73 o 
   7   6  17      930.32      940.52     27.12 o 
   8   6  17      337.08      326.86     20.84 o 
   9   6  17      233.28      210.81     21.81 o 
  10   6  17      184.56      176.37     27.12 o 
 -10   7  17       13.71        4.47      9.16 o 
  -9   7  17       22.66       46.37     11.04 o 
  -8   7  17      383.83      338.81     21.64 o 
  -7   7  17      507.83      506.99     24.85 o 
  -6   7  17      611.12      615.13     25.86 o 
  -5   7  17      296.57      291.12     23.79 o 
  -4   7  17      581.13      591.11     23.65 o 
  -3   7  17      117.99      136.31     13.33 o 
  -2   7  17       84.51       94.39     11.97 o 
  -1   7  17      507.86      488.25     20.43 o 
   0   7  17     1114.36     1171.65     27.18 o 
   1   7  17      510.57      480.48     17.89 o 
   2   7  17       81.31       69.19      8.34 o 
   3   7  17      111.49      102.70     11.51 o 
   4   7  17      587.20      548.31     24.00 o 
   5   7  17      309.05      334.50     17.39 o 
   6   7  17      621.02      644.11     20.86 o 
   7   7  17      511.30      496.65     22.70 o 
   8   7  17      372.97      347.82     24.63 o 
   9   7  17       24.75       44.72     25.83 o 
  10   7  17       14.38       19.44     18.32 o 
 -10   8  17        5.56       11.87     13.11 o 
  -9   8  17       61.24       44.18     15.18 o 
  -8   8  17      125.61      120.92     18.41 o 
  -7   8  17       36.87       43.57     12.44 o 
  -6   8  17      168.31      177.39     16.88 o 
  -5   8  17      419.07      412.53     24.08 o 
  -4   8  17       76.57      103.16     12.77 o 
  -3   8  17       35.59       42.64     10.32 o 
  -2   8  17      761.73      828.24     27.19 o 
  -1   8  17        5.07       10.99      7.10 o 
   0   8  17      174.89      162.29     11.88 o 
   1   8  17        3.09        7.53      7.28 o 
   2   8  17      752.26      811.80     23.57 o 
   3   8  17       34.78       32.37      7.73 o 
   4   8  17       76.17       72.37     10.63 o 
   5   8  17      419.45      445.64     17.94 o 
   6   8  17      176.09      186.70     13.55 o 
   7   8  17       31.87       26.74      9.89 o 
   8   8  17      126.32      100.29     14.17 o 
   9   8  17       57.98       58.17     19.91 o 
  10   8  17        5.69       13.91     18.76 o 
  -9   9  17       33.37       45.55     13.97 o 
  -8   9  17       47.71       41.30     12.88 o 
  -7   9  17        2.84       -5.31     10.10 o 
  -6   9  17       52.40       66.20     13.00 o 
  -5   9  17      162.57      166.35     17.26 o 
  -4   9  17      150.85      165.62     14.12 o 
  -3   9  17       18.23       12.68      7.74 o 
  -2   9  17      295.18      298.43     18.34 o 
  -1   9  17      202.44      228.45     15.03 o 
   0   9  17      128.00      128.86     14.39 o 
   1   9  17      197.21      192.19     13.70 o 
   2   9  17      294.27      297.27     15.86 o 
   3   9  17       15.74       -0.01      8.18 o 
   4   9  17      147.53      164.44     12.87 o 
   5   9  17      163.04      167.31     13.41 o 
   6   9  17       50.03       69.44     12.12 o 
   7   9  17        4.08        4.69     10.21 o 
   8   9  17       51.23       34.98     12.33 o 
   9   9  17       30.42       26.20     19.49 o 
  -8  10  17      413.52      446.61     32.28 o 
  -7  10  17       20.66        3.71     11.30 o 
  -6  10  17      571.45      575.40     27.44 o 
  -5  10  17       17.75       21.22      9.44 o 
  -4  10  17      219.93      243.72     23.58 o 
  -3  10  17       57.48       48.27     10.06 o 
  -2  10  17      639.85      714.32     38.08 o 
  -1  10  17      143.50      140.63     14.71 o 
   0  10  17      899.28      862.56     30.92 o 
   1  10  17      152.86      151.47     13.68 o 
   2  10  17      618.62      707.14     23.84 o 
   3  10  17       57.11       38.47      9.97 o 
   4  10  17      222.66      254.74     17.36 o 
   5  10  17       16.31        4.37      8.15 o 
   6  10  17      569.31      588.88     24.20 o 
   7  10  17       24.11       24.75     11.52 o 
   8  10  17      409.01      393.72     24.63 o 
  -7  11  17       33.74       35.62     13.32 o 
  -6  11  17      113.34       76.80     20.86 o 
  -5  11  17      102.54       89.87     13.41 o 
  -4  11  17      147.07      144.24     14.67 o 
  -3  11  17      100.48      106.61     13.04 o 
  -2  11  17      190.20      204.99     17.60 o 
  -1  11  17      212.41      191.38     16.52 o 
   0  11  17      400.12      455.89     22.56 o 
   1  11  17      220.82      213.42     18.48 o 
   2  11  17      196.95      224.87     16.84 o 
   3  11  17      103.26      107.71     13.81 o 
   4  11  17      150.87      149.35     15.42 o 
   5  11  17      108.26      111.01     17.33 o 
   6  11  17      109.99      165.86     18.32 o 
   7  11  17       29.79       36.76     12.74 o 
  -6  12  17      263.05      305.50     23.85 o 
  -5  12  17      138.99      181.99     18.46 o 
  -4  12  17      389.81      343.77     20.25 o 
  -3  12  17      179.81      184.71     18.32 o 
  -2  12  17      333.22      306.22     19.24 o 
  -1  12  17       49.31       46.99     10.30 o 
   0  12  17      145.17      142.88     14.76 o 
   1  12  17       50.24       49.19     11.57 o 
   2  12  17      339.74      393.66     21.49 o 
   3  12  17      179.61      170.50     18.26 o 
   4  12  17      381.91      395.66     27.81 o 
   5  12  17      138.27      160.91     18.18 o 
   6  12  17      272.04      287.82     38.65 o 
  -5  13  17       90.50       80.94     16.89 o 
  -4  13  17      519.27      516.48     27.76 o 
  -3  13  17        7.59        1.95      9.33 o 
  -2  13  17       12.74       12.73      9.92 o 
  -1  13  17      461.25      529.12     22.14 o 
   0  13  17       10.42        5.45      7.99 o 
   1  13  17      470.93      526.75     30.05 o 
   2  13  17       13.08        8.51     11.39 o 
   3  13  17        8.67        3.51     11.44 o 
   4  13  17      520.15      501.16     27.50 o 
   5  13  17       87.20       65.54     14.76 o 
  -2  14  17       28.55       19.05     11.16 o 
  -1  14  17      218.70      234.03     24.16 o 
   0  14  17       82.49       69.26     13.26 o 
   1  14  17      216.68      249.24     25.34 o 
   2  14  17       28.58       35.41     13.01 o 
   0   0  18      319.59      296.33     28.94 o 
   1   0  18     1115.52     1079.02     31.96 o 
   2   0  18     1069.75      978.08     31.98 o 
   3   0  18      289.20      284.47     12.52 o 
   4   0  18      266.04      262.93     12.55 o 
   5   0  18      633.01      616.03     16.82 o 
   6   0  18      333.89      410.62     14.72 o 
   7   0  18       44.55       46.84      9.87 o 
   8   0  18      387.83      338.05     21.71 o 
   9   0  18       47.97       51.53     14.74 o 
  10   0  18      298.35      299.87     43.95 o 
  11   0  18      194.61      227.94     28.08 o 
 -11   1  18      330.67      372.86     43.41 o 
 -10   1  18      142.90      207.14     28.81 o 
  -9   1  18      232.88      230.63     17.59 o 
  -8   1  18      164.34      196.30     18.75 o 
  -7   1  18       11.18       13.51      6.53 o 
  -6   1  18      372.65      405.64     16.41 o 
  -5   1  18      887.20      871.03     22.69 o 
  -4   1  18       72.15       51.56      7.51 o 
  -3   1  18     1116.63     1019.11     26.66 o 
  -2   1  18      106.63      111.09     12.46 o 
  -1   1  18       88.93       80.76     11.21 o 
   0   1  18       95.00       83.22     11.27 o 
   1   1  18       97.13      109.12     14.85 o 
   2   1  18      108.37      103.53      9.11 o 
   3   1  18     1107.23     1097.48     24.49 o 
   4   1  18       74.11       65.80     11.39 o 
   5   1  18      884.54      864.00     22.74 o 
   6   1  18      366.60      361.78     17.77 o 
   7   1  18       13.90       17.66     11.57 o 
   8   1  18      172.74      219.33     14.47 o 
   9   1  18      241.69      274.72     30.55 o 
  10   1  18      135.66      189.74     20.05 o 
  11   1  18      326.51      366.97     32.90 o 
 -11   2  18      174.38      210.27     26.33 o 
 -10   2  18      507.15      495.61     29.12 o 
  -9   2  18      162.52      213.72     17.22 o 
  -8   2  18      111.36       78.04     20.55 o 
  -7   2  18      172.93      208.43     13.35 o 
  -6   2  18      260.69      255.28     13.81 o 
  -5   2  18      604.84      553.05     18.32 o 
  -4   2  18     2330.88     2197.78     90.00 o 
  -3   2  18     2204.16     2151.92     41.59 o 
  -2   2  18     1599.59     1546.77     33.64 o 
  -1   2  18      437.55      451.70     21.02 o 
   0   2  18      846.19      813.96     29.52 o 
   1   2  18      434.57      403.15     16.69 o 
   2   2  18     1589.20     1557.52     33.40 o 
   3   2  18     2201.20     2171.54     42.31 o 
   4   2  18     2346.41     2186.54     43.06 o 
   5   2  18      594.73      559.77     20.13 o 
   6   2  18      275.53      281.92     14.54 o 
   7   2  18      168.01      172.80     12.76 o 
   8   2  18      108.18       94.58     16.28 o 
   9   2  18      163.76      191.53     22.96 o 
  10   2  18      503.70      587.45     38.94 o 
  11   2  18      176.58      176.14     35.44 o 
 -11   3  18       82.76       66.76     38.90 o 
 -10   3  18       85.63       94.52     15.62 o 
  -9   3  18      520.33      583.26     34.34 o 
  -8   3  18        7.47       17.49      7.30 o 
  -7   3  18      336.35      338.63     16.44 o 
  -6   3  18      133.20      146.45     11.64 o 
  -5   3  18      715.27      739.67     33.12 o 
  -4   3  18      540.58      516.29     27.30 o 
  -3   3  18      213.41      195.99     16.50 o 
  -2   3  18      300.75      268.63     16.69 o 
  -1   3  18      859.61      796.95     22.31 o 
   0   3  18      306.28      258.27     13.89 o 
   1   3  18      870.44      841.70     23.62 o 
   2   3  18      296.87      282.03     13.19 o 
   3   3  18      229.48      204.44     13.69 o 
   4   3  18      532.10      540.97     20.21 o 
   5   3  18      698.10      645.57     23.13 o 
   6   3  18      136.78      125.51     13.07 o 
   7   3  18      322.09      338.99     18.85 o 
   8   3  18        5.72       23.52      9.63 o 
   9   3  18      513.88      514.18     28.78 o 
  10   3  18       83.54      132.95     23.61 o 
  11   3  18       79.53       38.37     16.98 o 
 -11   4  18       44.00       62.07     14.34 o 
 -10   4  18       35.91       43.13     17.16 o 
  -9   4  18      287.61      286.05     17.22 o 
  -8   4  18      172.69      178.64     13.94 o 
  -7   4  18      315.14      327.93     16.55 o 
  -6   4  18      623.10      632.17     24.87 o 
  -5   4  18       54.67       60.75     11.00 o 
  -4   4  18      422.54      418.17     23.20 o 
  -3   4  18      144.47      132.48     15.08 o 
  -2   4  18      598.36      580.25     20.64 o 
  -1   4  18      304.48      279.26     14.21 o 
   0   4  18       11.95       15.77      7.50 o 
   1   4  18      320.05      317.97     13.08 o 
   2   4  18      595.39      600.06     16.43 o 
   3   4  18      133.93      129.95      9.13 o 
   4   4  18      397.49      365.44     23.68 o 
   5   4  18       61.59       71.76     11.28 o 
   6   4  18      605.91      578.05     27.39 o 
   7   4  18      313.06      337.50     19.53 o 
   8   4  18      183.40      200.73     22.95 o 
   9   4  18      288.61      341.29     24.68 o 
  10   4  18       43.03       71.91     25.87 o 
  11   4  18       44.49       58.89     42.61 o 
 -10   5  18      663.05      710.20     29.57 o 
  -9   5  18       40.08       40.30     11.03 o 
  -8   5  18      242.27      258.31     15.87 o 
  -7   5  18      681.16      674.77     42.45 o 
  -6   5  18        0.10        2.50      8.24 o 
  -5   5  18      313.91      320.05     18.90 o 
  -4   5  18       38.44       31.53      9.18 o 
  -3   5  18      784.36      731.84     29.98 o 
  -2   5  18      383.70      372.97     19.16 o 
  -1   5  18       65.38       65.40     11.63 o 
   0   5  18       30.24       36.16      8.55 o 
   1   5  18       60.38       51.71      7.86 o 
   2   5  18      384.62      336.83     13.06 o 
   3   5  18      767.67      720.14     18.73 o 
   4   5  18       40.19       30.44      7.55 o 
   5   5  18      309.82      288.84     17.51 o 
   6   5  18        0.03       -6.46      8.72 o 
   7   5  18      688.49      674.84     26.43 o 
   8   5  18      233.00      203.25     18.19 o 
   9   5  18       42.27       62.91     15.35 o 
  10   5  18      670.16      751.63     47.72 o 
 -10   6  18      281.79      272.56     20.10 o 
  -9   6  18       96.76       73.18     11.98 o 
  -8   6  18        0.26       -5.27      8.84 o 
  -7   6  18      818.18      852.79     30.69 o 
  -6   6  18      723.10      742.71     27.79 o 
  -5   6  18      412.78      454.28     21.65 o 
  -4   6  18      258.01      254.73     15.35 o 
  -3   6  18      775.98      846.59     26.76 o 
  -2   6  18      662.88      631.76     22.88 o 
  -1   6  18      154.61      133.75     16.41 o 
   0   6  18       53.71       65.99      9.68 o 
   1   6  18      141.90      146.81      9.94 o 
   2   6  18      671.65      645.33     18.15 o 
   3   6  18      772.69      779.15     20.18 o 
   4   6  18      249.32      231.98     13.94 o 
   5   6  18      412.36      433.52     17.94 o 
   6   6  18      733.25      728.83     21.80 o 
   7   6  18      832.65      808.79     29.57 o 
   8   6  18        0.42       -3.49     10.37 o 
   9   6  18       96.85      112.54     25.97 o 
  10   6  18      273.19      264.64     36.43 o 
 -10   7  18        5.04        7.02     15.29 o 
  -9   7  18       43.97       40.46     14.40 o 
  -8   7  18      338.62      308.48     24.13 o 
  -7   7  18      181.60      181.88     17.63 o 
  -6   7  18        1.30       -7.52     10.47 o 
  -5   7  18      813.45      824.27     31.03 o 
  -4   7  18       49.94       67.94      9.78 o 
  -3   7  18      327.08      356.63     21.53 o 
  -2   7  18       19.10       31.52      9.36 o 
  -1   7  18       57.23       31.00      9.55 o 
   0   7  18      139.77      150.08     13.00 o 
   1   7  18       61.57       56.35      8.87 o 
   2   7  18       17.85       18.13      6.92 o 
   3   7  18      328.21      338.93     14.41 o 
   4   7  18       51.63       48.30      9.03 o 
   5   7  18      812.85      810.74     24.93 o 
   6   7  18        1.28       -1.61      6.94 o 
   7   7  18      172.87      159.70     14.38 o 
   8   7  18      336.35      309.61     24.42 o 
   9   7  18       39.12       59.85     20.13 o 
  10   7  18        4.86        3.99     23.09 o 
  -9   8  18      371.10      392.26     28.22 o 
  -8   8  18       66.61       69.78     15.65 o 
  -7   8  18      241.18      272.41     20.62 o 
  -6   8  18      374.44      360.77     21.73 o 
  -5   8  18      239.68      185.78     16.77 o 
  -4   8  18       58.96       45.91     13.33 o 
  -3   8  18      465.06      448.17     24.57 o 
  -2   8  18      373.04      365.42     19.50 o 
  -1   8  18     1367.96     1329.93     37.96 o 
   0   8  18        0.50       11.26      8.35 o 
   1   8  18     1393.35     1343.76     31.45 o 
   2   8  18      384.51      391.93     21.38 o 
   3   8  18      476.70      475.49     18.98 o 
   4   8  18       52.44       63.86     11.88 o 
   5   8  18      237.67      239.83     14.38 o 
   6   8  18      377.27      370.81     21.93 o 
   7   8  18      234.59      239.42     16.95 o 
   8   8  18       67.90       58.04     12.92 o 
   9   8  18      378.61      379.80     34.95 o 
  -8   9  18      113.19      129.38     19.64 o 
  -7   9  18        9.80       10.31     10.79 o 
  -6   9  18      165.64      144.05     16.55 o 
  -5   9  18      310.72      329.06     18.28 o 
  -4   9  18       28.92       27.63     11.47 o 
  -3   9  18      560.48      548.46     22.52 o 
  -2   9  18      222.36      222.43     16.84 o 
  -1   9  18      299.04      313.26     39.31 o 
   0   9  18      271.62      225.12     14.84 o 
   1   9  18      291.74      295.74     16.30 o 
   2   9  18      216.98      191.01     13.94 o 
   3   9  18      551.05      520.88     23.31 o 
   4   9  18       29.34       30.71     12.05 o 
   5   9  18      307.77      319.97     16.89 o 
   6   9  18      166.57      160.00     15.00 o 
   7   9  18       11.48       21.40     11.12 o 
   8   9  18      118.14      128.06     18.42 o 
   9   9  18       12.07      -14.24     18.39 o 
  -8  10  18      226.32      264.41     31.56 o 
  -7  10  18      111.56      162.04     28.07 o 
  -6  10  18      220.17      228.39     24.83 o 
  -5  10  18      218.57      200.21     16.00 o 
  -4  10  18      513.38      593.79     23.49 o 
  -3  10  18      337.80      374.03     24.12 o 
  -2  10  18      316.52      358.79     23.87 o 
  -1  10  18      439.15      460.75     26.33 o 
   0  10  18      549.81      545.69     21.77 o 
   1  10  18      422.22      423.56     19.59 o 
   2  10  18      311.68      345.49     20.73 o 
   3  10  18      355.59      378.24     19.92 o 
   4  10  18      509.03      556.21     23.72 o 
   5  10  18      213.39      234.07     18.89 o 
   6  10  18      213.56      254.08     18.00 o 
   7  10  18      112.15      107.08     16.00 o 
   8  10  18      227.92      235.60     21.15 o 
  -7  11  18      370.67      403.10     28.98 o 
  -6  11  18       89.20       72.66     22.98 o 
  -5  11  18      347.10      377.02     23.18 o 
  -4  11  18      185.64      194.04     16.45 o 
  -3  11  18       83.38       74.73     14.67 o 
  -2  11  18       33.40       26.94     10.76 o 
  -1  11  18        6.06        2.89     10.71 o 
   0  11  18       33.40       14.28      9.32 o 
   1  11  18        4.44       -1.41      8.63 o 
   2  11  18       32.83       31.66     10.48 o 
   3  11  18       89.36       68.79     17.52 o 
   4  11  18      184.15      162.25     17.67 o 
   5  11  18      348.87      388.26     23.81 o 
   6  11  18       88.61       61.74     13.47 o 
   7  11  18      377.15      426.20     29.66 o 
  -6  12  18      214.26      174.25     25.54 o 
  -5  12  18      124.02      116.76     16.61 o 
  -4  12  18       23.59       26.79     11.67 o 
  -3  12  18      305.68      331.68     22.36 o 
  -2  12  18      362.81      377.14     20.76 o 
  -1  12  18      234.39      266.33     18.46 o 
   0  12  18      487.00      462.32     28.74 o 
   1  12  18      246.90      252.38     18.57 o 
   2  12  18      375.31      372.79     27.79 o 
   3  12  18      302.50      315.72     22.55 o 
   4  12  18       21.47       13.47     10.80 o 
   5  12  18      124.93      130.98     17.60 o 
  -4  13  18       17.86       15.11     12.05 o 
  -3  13  18      537.06      608.03     26.63 o 
  -2  13  18      121.08      124.04     15.37 o 
  -1  13  18       97.03      119.97     14.66 o 
   0  13  18       26.18       19.87      9.69 o 
   1  13  18       95.16      106.56     18.88 o 
   2  13  18      120.87      131.72     17.75 o 
   3  13  18      531.66      557.26     28.92 o 
   4  13  18       17.77        2.15     11.14 o 
   1   0  19     1216.68     1148.85     33.90 o 
   2   0  19      812.09      747.25     23.16 o 
   3   0  19      742.03      734.20     23.10 o 
   4   0  19      108.59      121.30      9.78 o 
   5   0  19     1522.35     1518.44     28.13 o 
   6   0  19      172.83      158.79     15.60 o 
   7   0  19      246.39      304.63     21.90 o 
   8   0  19        9.53       22.17      8.65 o 
   9   0  19       39.31       37.80     10.52 o 
  10   0  19      375.64      490.91     35.14 o 
  11   0  19      281.71      318.67     31.24 o 
 -11   1  19       31.06       63.11     18.00 o 
 -10   1  19      464.33      506.21     51.73 o 
  -9   1  19        9.09       13.24      9.23 o 
  -8   1  19       10.24       14.77     10.57 o 
  -7   1  19      231.80      260.46     26.98 o 
  -6   1  19      227.96      269.05     14.29 o 
  -5   1  19       70.86       62.10     16.12 o 
  -4   1  19     6096.64     5950.10     91.19 o 
  -3   1  19      275.15      264.95     14.52 o 
  -2   1  19      766.87      747.04     22.80 o 
  -1   1  19       75.05       69.04     16.45 o 
   0   1  19      512.62      537.30     22.77 o 
   1   1  19       76.39       73.57     14.18 o 
   2   1  19      788.14      773.78     27.25 o 
   3   1  19      275.78      279.26     13.10 o 
   4   1  19     6060.77     5813.94     80.70 o 
   5   1  19       68.83       67.90     10.01 o 
   6   1  19      210.25      250.38     13.83 o 
   7   1  19      231.97      245.57     18.86 o 
   8   1  19       10.33       10.09      8.65 o 
   9   1  19       10.12       36.17     14.43 o 
  10   1  19      457.44      486.00     35.56 o 
  11   1  19       29.76       66.60     48.44 o 
 -11   2  19       30.59       38.44     16.48 o 
 -10   2  19      343.41      460.56     44.96 o 
  -9   2  19      374.66      395.39     22.25 o 
  -8   2  19       75.14       61.57     11.27 o 
  -7   2  19       74.49       86.48     10.23 o 
  -6   2  19      172.10      171.26     12.23 o 
  -5   2  19       63.17       78.77     10.98 o 
  -4   2  19       72.07       71.40     12.77 o 
  -3   2  19      499.61      452.47     23.26 o 
  -2   2  19     2740.53     2644.05     48.77 o 
  -1   2  19     1150.97     1061.81     32.23 o 
   0   2  19      746.75      682.61     25.62 o 
   1   2  19     1106.70     1074.92     32.38 o 
   2   2  19     2721.21     2637.42     48.08 o 
   3   2  19      495.08      436.37     20.29 o 
   4   2  19       75.21      103.87     11.03 o 
   5   2  19       71.80       72.12     11.60 o 
   6   2  19      171.84      172.77     12.52 o 
   7   2  19       80.20       88.69     11.94 o 
   8   2  19       71.81       59.46     11.45 o 
   9   2  19      367.51      387.39     37.42 o 
  10   2  19      340.80      449.40     35.76 o 
  11   2  19       33.36       33.74     17.10 o 
 -11   3  19       98.65       99.88     20.74 o 
 -10   3  19      127.12      147.83     43.50 o 
  -9   3  19       60.13       61.17     15.63 o 
  -8   3  19       63.26       57.82      9.95 o 
  -7   3  19      128.74      163.92     13.42 o 
  -6   3  19      293.44      269.28     17.69 o 
  -5   3  19       99.59      109.98     12.54 o 
  -4   3  19      923.12      899.09     43.81 o 
  -3   3  19      207.04      196.29     16.89 o 
  -2   3  19     1287.35     1206.52     34.30 o 
  -1   3  19      139.46      145.24     17.07 o 
   0   3  19      265.83      255.64     16.73 o 
   1   3  19      134.82      144.87     11.60 o 
   2   3  19     1253.75     1106.71     25.63 o 
   3   3  19      205.40      200.65     13.67 o 
   4   3  19      989.60      965.17     27.28 o 
   5   3  19       94.67      116.84     12.28 o 
   6   3  19      310.28      295.07     18.44 o 
   7   3  19      129.40      135.47     14.07 o 
   8   3  19       64.28       54.20     11.71 o 
   9   3  19       58.97       70.16     16.05 o 
  10   3  19      136.05      113.13     22.35 o 
  11   3  19      103.94      157.44     25.48 o 
 -10   4  19      178.30      209.33     20.61 o 
  -9   4  19      149.13      166.82     17.10 o 
  -8   4  19       69.70       77.05     10.46 o 
  -7   4  19      519.61      495.40     36.82 o 
  -6   4  19      223.48      191.05     21.93 o 
  -5   4  19      204.79      196.19     15.58 o 
  -4   4  19      246.22      229.05     18.93 o 
  -3   4  19        0.73       -0.74      8.43 o 
  -2   4  19      589.81      560.38     31.29 o 
  -1   4  19     1134.14     1033.24     26.83 o 
   0   4  19      565.07      580.81     20.00 o 
   1   4  19     1151.26     1089.20     24.20 o 
   2   4  19      586.97      561.52     23.14 o 
   3   4  19        1.68        2.93      6.60 o 
   4   4  19      248.96      225.81     15.22 o 
   5   4  19      194.57      160.04     14.33 o 
   6   4  19      234.69      225.23     18.93 o 
   7   4  19      525.72      528.14     26.12 o 
   8   4  19       70.20       61.54     12.27 o 
   9   4  19      154.20      163.08     17.01 o 
  10   4  19      170.01      171.67     26.28 o 
 -10   5  19      260.39      268.61     19.85 o 
  -9   5  19      176.93      202.43     25.23 o 
  -8   5  19       42.35       37.74     14.31 o 
  -7   5  19      290.42      315.91     20.23 o 
  -6   5  19      519.33      519.01     23.64 o 
  -5   5  19      218.55      203.05     16.19 o 
  -4   5  19     1103.59     1036.55     37.33 o 
  -3   5  19      758.28      780.44     31.07 o 
  -2   5  19      631.11      585.39     22.12 o 
  -1   5  19      244.95      226.56     18.80 o 
   0   5  19       40.50       38.03      8.66 o 
   1   5  19      235.40      240.56     12.45 o 
   2   5  19      622.84      639.37     17.77 o 
   3   5  19      763.27      740.07     21.78 o 
   4   5  19     1096.90     1063.60     30.58 o 
   5   5  19      226.69      238.42     16.49 o 
   6   5  19      501.79      466.95     22.20 o 
   7   5  19      282.92      322.47     25.62 o 
   8   5  19       41.58       49.17     12.90 o 
   9   5  19      172.72      202.46     18.47 o 
  10   5  19      250.18      274.75     30.29 o 
 -10   6  19      145.42      160.62     20.72 o 
  -9   6  19      147.48      217.31     33.57 o 
  -8   6  19      195.52      208.75     20.94 o 
  -7   6  19       21.79       32.39     10.73 o 
  -6   6  19      306.73      294.50     19.69 o 
  -5   6  19       38.47       50.38     10.76 o 
  -4   6  19       53.07       62.31     10.95 o 
  -3   6  19      119.62      133.31     14.60 o 
  -2   6  19      265.63      275.92     16.49 o 
  -1   6  19      113.00      128.14     19.76 o 
   0   6  19       69.64       71.49     12.49 o 
   1   6  19      116.19      124.80     10.86 o 
   2   6  19      272.48      292.79     13.53 o 
   3   6  19      110.40      104.69      9.68 o 
   4   6  19       54.69       41.55     10.61 o 
   5   6  19       40.43       33.92     11.15 o 
   6   6  19      305.67      289.35     17.22 o 
   7   6  19       21.73       -3.05      9.92 o 
   8   6  19      201.19      182.00     18.21 o 
   9   6  19      145.30      126.04     19.33 o 
  10   6  19      147.99      199.37     27.90 o 
  -9   7  19       18.39        8.31     13.89 o 
  -8   7  19      118.97      113.09     18.01 o 
  -7   7  19      252.15      255.78     19.68 o 
  -6   7  19      598.20      591.54     25.87 o 
  -5   7  19       76.62       63.47     10.60 o 
  -4   7  19     2398.38     2427.68     46.93 o 
  -3   7  19      415.44      379.00     19.79 o 
  -2   7  19      628.07      575.29     22.97 o 
  -1   7  19      121.96       94.45     12.08 o 
   0   7  19       64.96       39.43      9.91 o 
   1   7  19      113.52      113.09     11.15 o 
   2   7  19      642.48      624.83     20.87 o 
   3   7  19      421.71      422.95     16.07 o 
   4   7  19     2404.51     2422.52     45.36 o 
   5   7  19       70.39       85.32     11.01 o 
   6   7  19      600.55      564.14     23.62 o 
   7   7  19      262.16      295.60     20.58 o 
   8   7  19      122.65      105.26     18.31 o 
   9   7  19       16.51       10.07     14.15 o 
  -9   8  19      205.25      205.42     26.74 o 
  -8   8  19      849.95      886.52     39.01 o 
  -7   8  19      236.19      214.63     45.56 o 
  -6   8  19      589.12      642.17     27.79 o 
  -5   8  19      701.96      748.65     25.40 o 
  -4   8  19      152.80      186.54     14.46 o 
  -3   8  19      732.35      733.54     27.13 o 
  -2   8  19      896.44      841.31     28.62 o 
  -1   8  19      401.28      404.36     20.04 o 
   0   8  19        7.29        1.81      7.95 o 
   1   8  19      406.55      353.03     19.56 o 
   2   8  19      905.85      881.96     26.56 o 
   3   8  19      739.12      745.54     26.95 o 
   4   8  19      150.79      156.35     13.52 o 
   5   8  19      686.84      711.48     27.43 o 
   6   8  19      594.89      629.65     30.67 o 
   7   8  19      241.84      215.99     21.88 o 
   8   8  19      843.01      882.47     56.21 o 
   9   8  19      213.78      232.53     29.19 o 
  -8   9  19       57.11       53.78     15.25 o 
  -7   9  19      142.14      118.00     23.26 o 
  -6   9  19       60.65       55.42     17.80 o 
  -5   9  19      147.70      146.39     14.15 o 
  -4   9  19     1476.09     1506.19     37.11 o 
  -3   9  19       93.93      120.74     12.67 o 
  -2   9  19      178.66      189.30     16.46 o 
  -1   9  19      221.72      204.22     17.00 o 
   0   9  19     1304.07     1250.15     31.86 o 
   1   9  19      217.14      214.95     19.21 o 
   2   9  19      176.26      183.35     14.15 o 
   3   9  19       90.30       98.18     13.81 o 
   4   9  19     1469.74     1530.04     37.45 o 
   5   9  19      142.98      165.47     13.92 o 
   6   9  19       59.21       57.19     11.58 o 
   7   9  19      136.97      154.83     17.05 o 
   8   9  19       55.46       38.64     16.22 o 
  -7  10  19       10.06       30.61     13.15 o 
  -6  10  19       67.44       41.34     12.04 o 
  -5  10  19      117.31      118.14     13.92 o 
  -4  10  19       10.55        7.30      8.64 o 
  -3  10  19       28.07       36.46      9.85 o 
  -2  10  19      339.40      407.26     22.99 o 
  -1  10  19        7.36      -10.93     10.93 o 
   0  10  19        1.43        8.20      8.62 o 
   1  10  19        5.73        8.27      8.51 o 
   2  10  19      338.40      375.80     22.07 o 
   3  10  19       26.69        9.84     11.65 o 
   4  10  19       12.46        9.10     10.27 o 
   5  10  19      121.62      148.43     16.80 o 
   6  10  19       67.41       63.63     13.81 o 
   7  10  19       11.58        7.80     15.44 o 
  -6  11  19       31.50       30.80     11.00 o 
  -5  11  19       29.21       38.87     12.11 o 
  -4  11  19      497.66      511.87     23.66 o 
  -3  11  19      263.03      273.38     20.60 o 
  -2  11  19      208.85      210.21     18.59 o 
  -1  11  19      337.27      397.42     23.05 o 
   0  11  19      141.63      173.07     15.70 o 
   1  11  19      352.78      392.56     20.38 o 
   2  11  19      206.48      219.57     19.01 o 
   3  11  19      275.35      284.13     21.23 o 
   4  11  19      512.68      549.53     36.28 o 
   5  11  19       25.12       17.46     18.38 o 
   6  11  19       33.11       41.26     12.94 o 
  -5  12  19      106.61      135.10     17.28 o 
  -4  12  19      162.30      186.85     19.00 o 
  -3  12  19       31.41       19.66     11.20 o 
  -2  12  19      451.14      547.90     24.79 o 
  -1  12  19      463.67      509.07     23.78 o 
   0  12  19       50.38       55.10     12.16 o 
   1  12  19      466.39      498.26     26.85 o 
   2  12  19      448.08      531.16     27.47 o 
   3  12  19       31.40       35.58     13.76 o 
   4  12  19      167.17      179.37     19.37 o 
   5  12  19      107.49      109.75     17.05 o 
  -3  13  19      107.75       97.36     13.99 o 
  -2  13  19        7.66       10.45     10.37 o 
  -1  13  19      769.53      759.27     29.16 o 
   0  13  19      115.69      139.24     20.35 o 
   1  13  19      748.72      770.40     32.75 o 
   2  13  19        6.90       12.99     11.98 o 
   3  13  19      105.49      122.79     17.06 o 
   0   0  20     1707.98     1778.53     75.90 o 
   1   0  20      120.27      106.94     12.91 o 
   2   0  20      174.38      166.72     12.72 o 
   3   0  20      410.33      373.79     17.52 o 
   4   0  20      791.79      775.73     24.79 o 
   5   0  20      733.67      675.19     20.96 o 
   6   0  20       10.57       18.11      9.70 o 
   7   0  20      650.30      692.60     40.57 o 
   8   0  20       47.88       36.83     12.60 o 
   9   0  20        8.23       60.49     11.88 o 
  10   0  20       92.20      106.35     20.35 o 
  11   0  20        9.60       17.75     21.89 o 
 -11   1  20       48.87       91.26     19.64 o 
 -10   1  20       56.04       59.88     18.11 o 
  -9   1  20      705.08      772.65     29.55 o 
  -8   1  20       35.06       36.32     10.63 o 
  -7   1  20      871.40      899.67     29.35 o 
  -6   1  20      133.99      132.58     11.17 o 
  -5   1  20      236.84      244.73     55.46 o 
  -4   1  20      783.67      719.88     28.00 o 
  -3   1  20      659.66      656.73     22.08 o 
  -2   1  20       82.64       85.67     10.37 o 
  -1   1  20     2176.98     2072.53     49.35 o 
   0   1  20      405.43      358.78     19.58 o 
   1   1  20     2192.10     2085.90     60.07 o 
   2   1  20       82.35      100.11     22.83 o 
   3   1  20      675.24      641.76     22.24 o 
   4   1  20      778.48      754.29     21.56 o 
   5   1  20      229.00      196.57     12.60 o 
   6   1  20      134.65      146.24     11.81 o 
   7   1  20      869.59      856.94     32.82 o 
   8   1  20       35.78       51.32     12.32 o 
   9   1  20      740.62      828.08     58.94 o 
  10   1  20       55.20       29.06     15.71 o 
  11   1  20       47.13       54.73     17.81 o 
 -10   2  20       82.58       94.68     16.14 o 
  -9   2  20        1.30       21.73     19.94 o 
  -8   2  20       66.70       86.50     15.92 o 
  -7   2  20      307.63      288.75     17.54 o 
  -6   2  20      287.87      283.59     17.72 o 
  -5   2  20      255.83      252.30     16.58 o 
  -4   2  20      100.89       78.76     17.50 o 
  -3   2  20       15.90       22.73      9.55 o 
  -2   2  20      131.85      117.68     13.38 o 
  -1   2  20     1385.97     1295.72     55.67 o 
   0   2  20      827.74      744.55     27.40 o 
   1   2  20     1369.37     1271.22     36.58 o 
   2   2  20      128.61      119.95     13.32 o 
   3   2  20       15.26       23.86      9.55 o 
   4   2  20      103.84      105.94     11.41 o 
   5   2  20      250.56      268.52     21.07 o 
   6   2  20      294.26      301.26     31.73 o 
   7   2  20      304.53      325.52     31.01 o 
   8   2  20       65.20       58.65     13.89 o 
   9   2  20        1.36       13.03     13.64 o 
  10   2  20       81.16      104.09     43.60 o 
 -10   3  20       99.00       79.51     20.74 o 
  -9   3  20      720.16      741.86     35.29 o 
  -8   3  20       39.38       47.70     11.27 o 
  -7   3  20      350.42      365.26     20.66 o 
  -6   3  20      115.97      103.97     15.96 o 
  -5   3  20      105.01      125.26     13.12 o 
  -4   3  20       94.83       93.67     15.50 o 
  -3   3  20      460.78      436.05     29.41 o 
  -2   3  20       60.38       59.68     14.96 o 
  -1   3  20      580.74      554.39     23.78 o 
   0   3  20      112.78      120.66     13.37 o 
   1   3  20      542.34      518.18     23.16 o 
   2   3  20       63.70       53.30      8.43 o 
   3   3  20      457.73      434.08     18.91 o 
   4   3  20       94.37       77.02     11.16 o 
   5   3  20      101.36      115.80     16.91 o 
   6   3  20      119.86      119.22     13.23 o 
   7   3  20      343.86      340.73     19.68 o 
   8   3  20       40.76       36.74     11.39 o 
   9   3  20      713.95      707.72     49.49 o 
  10   3  20       97.84      129.76     52.33 o 
 -10   4  20       44.96       68.85     19.79 o 
  -9   4  20      407.61      427.55     27.55 o 
  -8   4  20       26.00       36.67     11.12 o 
  -7   4  20      402.71      418.58     22.67 o 
  -6   4  20       87.42       77.89     12.46 o 
  -5   4  20       71.46       73.92     11.63 o 
  -4   4  20      244.56      259.25     20.37 o 
  -3   4  20      259.04      221.96     18.33 o 
  -2   4  20       20.32       27.98     12.79 o 
  -1   4  20      104.64       98.07     34.68 o 
   0   4  20      178.97      161.36     14.47 o 
   1   4  20      107.86       84.94     10.75 o 
   2   4  20       20.29       23.88      7.67 o 
   3   4  20      255.18      225.04     15.08 o 
   4   4  20      245.23      245.53     15.96 o 
   5   4  20       61.08       35.53      9.87 o 
   6   4  20       85.31       73.48     12.22 o 
   7   4  20      398.55      421.44     27.71 o 
   8   4  20       25.55       33.95     12.18 o 
   9   4  20      406.36      438.44     24.34 o 
  10   4  20       46.62       33.48     18.17 o 
 -10   5  20       25.83       38.17     14.26 o 
  -9   5  20      295.39      280.73     24.09 o 
  -8   5  20       64.18       95.36     20.27 o 
  -7   5  20      163.52      167.59     16.77 o 
  -6   5  20      109.48      113.43     16.18 o 
  -5   5  20        5.23        1.97      7.95 o 
  -4   5  20       60.99       65.57     16.81 o 
  -3   5  20       17.34       11.51      9.76 o 
  -2   5  20      236.30      231.45     36.50 o 
  -1   5  20     1241.39     1204.79     67.55 o 
   0   5  20       22.73       22.54     10.41 o 
   1   5  20     1187.82     1163.30     26.49 o 
   2   5  20      235.28      225.20     13.41 o 
   3   5  20       19.35       20.48      7.78 o 
   4   5  20       61.87       77.49     11.85 o 
   5   5  20        5.10        8.90      9.09 o 
   6   5  20      104.88      115.26     14.00 o 
   7   5  20      177.88      188.14     18.06 o 
   8   5  20       62.34       39.85     12.67 o 
   9   5  20      305.93      304.62     24.73 o 
  10   5  20       27.45       14.64     16.13 o 
  -9   6  20       56.80       55.73     19.94 o 
  -8   6  20      174.49      139.00     19.20 o 
  -7   6  20      434.98      457.91     24.81 o 
  -6   6  20       68.86       58.87     12.07 o 
  -5   6  20      943.44      918.46     32.08 o 
  -4   6  20      144.14      186.09     19.48 o 
  -3   6  20      194.17      206.71     18.77 o 
  -2   6  20       86.30       80.69     11.57 o 
  -1   6  20       33.61       47.20     12.00 o 
   0   6  20       40.16       25.80     11.01 o 
   1   6  20       35.38       46.20      8.69 o 
   2   6  20       86.27       83.16      9.03 o 
   3   6  20      191.52      207.20     13.51 o 
   4   6  20      145.76      112.88     13.43 o 
   5   6  20      946.38      885.31     29.58 o 
   6   6  20       65.80       62.16     11.67 o 
   7   6  20      417.02      435.22     23.88 o 
   8   6  20      175.36      167.79     33.71 o 
   9   6  20       58.27       53.46     15.65 o 
  -9   7  20      399.59      445.20     52.40 o 
  -8   7  20      263.54      268.32     23.77 o 
  -7   7  20       12.51        9.69     12.99 o 
  -6   7  20      297.43      331.12     21.50 o 
  -5   7  20      125.72      127.45     14.92 o 
  -4   7  20      506.92      490.89     23.88 o 
  -3   7  20      110.44       88.11     14.06 o 
  -2   7  20       83.69       75.02     13.60 o 
  -1   7  20      185.78      204.61     18.06 o 
   0   7  20      596.72      579.20     26.99 o 
   1   7  20      188.66      160.03     12.54 o 
   2   7  20       86.58       83.10     10.49 o 
   3   7  20      109.13      109.49     13.56 o 
   4   7  20      509.32      501.15     19.90 o 
   5   7  20      128.92      127.21     15.03 o 
   6   7  20      301.77      344.35     19.62 o 
   7   7  20        8.76       24.86     13.39 o 
   8   7  20      260.08      233.87     32.39 o 
   9   7  20      398.15      405.08     28.66 o 
  -8   8  20       41.42        7.14     22.45 o 
  -7   8  20      198.88      186.07     21.02 o 
  -6   8  20       45.89       45.19     12.45 o 
  -5   8  20      156.03      180.36     17.69 o 
  -4   8  20      144.27      154.73     19.92 o 
  -3   8  20      422.89      433.74     31.90 o 
  -2   8  20      170.28      181.00     15.67 o 
  -1   8  20       40.71       56.16     16.21 o 
   0   8  20      255.28      268.03     17.32 o 
   1   8  20       43.36       30.19      9.01 o 
   2   8  20      171.26      168.96     13.48 o 
   3   8  20      417.76      449.42     22.92 o 
   4   8  20      146.05      146.00     13.40 o 
   5   8  20      158.56      174.67     14.71 o 
   6   8  20       48.59       56.89     22.29 o 
   7   8  20      194.06      185.74     29.69 o 
   8   8  20       44.47       21.83     14.35 o 
  -8   9  20      111.67       78.30     16.24 o 
  -7   9  20     1731.25     1728.17     62.21 o 
  -6   9  20      137.87      136.31     20.21 o 
  -5   9  20       34.90       25.28      9.78 o 
  -4   9  20       20.09       18.15      9.09 o 
  -3   9  20        7.41        8.93      8.72 o 
  -2   9  20      417.11      449.79     36.32 o 
  -1   9  20     1208.58     1231.70     49.51 o 
   0   9  20        0.78       -7.43      7.43 o 
   1   9  20     1211.45     1230.95     38.49 o 
   2   9  20      424.73      460.84     20.13 o 
   3   9  20        7.06       -8.78      8.78 o 
   4   9  20       17.78       19.90     10.75 o 
   5   9  20       35.60       31.32     11.88 o 
   6   9  20      147.71      164.35     15.71 o 
   7   9  20     1726.81     1702.81     67.52 o 
   8   9  20      104.17      127.37     21.21 o 
  -7  10  20      813.28      841.91     67.04 o 
  -6  10  20      284.59      330.54     22.44 o 
  -5  10  20      222.41      234.48     19.57 o 
  -4  10  20        1.86       10.37      9.00 o 
  -3  10  20       74.47       62.96     11.56 o 
  -2  10  20      283.22      259.11     23.95 o 
  -1  10  20      389.90      374.55     23.58 o 
   0  10  20        0.60        5.45     10.37 o 
   1  10  20      388.20      402.44     22.14 o 
   2  10  20      283.34      306.68     20.46 o 
   3  10  20       71.62       51.37     12.97 o 
   4  10  20        1.99        2.42     10.54 o 
   5  10  20      209.93      195.42     18.91 o 
   6  10  20      288.80      318.19     22.33 o 
   7  10  20      840.21      880.07     40.33 o 
  -6  11  20      179.26      182.42     25.18 o 
  -5  11  20        3.12        0.51     10.26 o 
  -4  11  20       56.05       39.49     12.44 o 
  -3  11  20      153.07      185.07     18.40 o 
  -2  11  20       37.65       37.62     12.48 o 
  -1  11  20      427.05      474.43     25.36 o 
   0  11  20      593.58      650.08     25.51 o 
   1  11  20      435.13      486.35     25.29 o 
   2  11  20       44.39       31.40     12.44 o 
   3  11  20      153.01      166.72     17.75 o 
   4  11  20       54.56       58.14     13.94 o 
   5  11  20        3.22       -5.18      9.87 o 
   6  11  20      168.40      150.23     19.88 o 
  -4  12  20       28.81       42.17     13.33 o 
  -3  12  20      126.54      137.52     17.32 o 
  -2  12  20       19.34       11.49     10.00 o 
  -1  12  20       42.08       18.78     10.68 o 
   0  12  20       20.57       23.74     15.20 o 
   1  12  20       43.24       36.05     13.16 o 
   2  12  20       19.71       20.58     12.32 o 
   3  12  20      120.12      154.57     18.63 o 
   4  12  20       30.17       20.77     11.93 o 
  -1  13  20        1.14       19.85     10.90 o 
   0  13  20       15.61      -10.49     10.49 o 
   1  13  20        2.41        0.36     11.18 o 
   1   0  21     1316.58     1157.54     42.20 o 
   2   0  21      461.70      465.05     19.56 o 
   3   0  21     1031.72      956.33     27.77 o 
   4   0  21        3.77        6.77      9.30 o 
   5   0  21      581.13      614.97     35.84 o 
   6   0  21      342.23      310.34     27.56 o 
   7   0  21       18.41       27.36     15.83 o 
   8   0  21       10.37       25.18     10.90 o 
   9   0  21       98.39      110.54     16.43 o 
  10   0  21      315.06      323.81     30.73 o 
 -10   1  21       59.89       83.56     19.55 o 
  -9   1  21       66.06       89.89     15.16 o 
  -8   1  21        7.80       14.22      8.72 o 
  -7   1  21       15.83       28.95     15.22 o 
  -6   1  21      363.38      354.49     28.80 o 
  -5   1  21      359.61      335.28     53.69 o 
  -4   1  21     1744.74     1654.45     57.77 o 
  -3   1  21      102.49       76.36     12.55 o 
  -2   1  21      752.00      751.34     24.26 o 
  -1   1  21       94.48      119.65     16.96 o 
   0   1  21      798.39      750.84     27.63 o 
   1   1  21       93.98       91.69     15.40 o 
   2   1  21      748.12      807.90     28.90 o 
   3   1  21      102.97       92.82     13.23 o 
   4   1  21     1711.29     1646.84     38.70 o 
   5   1  21      360.27      328.53     18.17 o 
   6   1  21      366.25      413.65     17.34 o 
   7   1  21       14.47       30.50     10.81 o 
   8   1  21        6.65       29.51     17.99 o 
   9   1  21       70.37       75.49     14.61 o 
  10   1  21       62.03      103.10     39.70 o 
 -10   2  21      357.59      414.06     33.64 o 
  -9   2  21       94.81       68.90     19.60 o 
  -8   2  21      333.55      364.85     47.65 o 
  -7   2  21      412.69      413.01     26.76 o 
  -6   2  21      271.21      291.24     23.58 o 
  -5   2  21      155.09      163.02     18.43 o 
  -4   2  21       66.24       83.55     17.29 o 
  -3   2  21       79.81      105.45     22.10 o 
  -2   2  21      540.98      540.37     31.89 o 
  -1   2  21      561.98      565.27     24.73 o 
   0   2  21      112.89      111.91     13.26 o 
   1   2  21      542.04      541.81     24.17 o 
   2   2  21      558.36      567.91     26.86 o 
   3   2  21       69.84       61.23     11.77 o 
   4   2  21       69.01       67.32     10.18 o 
   5   2  21      144.36      164.24     15.24 o 
   6   2  21      270.53      289.55     19.14 o 
   7   2  21      413.55      445.51     33.89 o 
   8   2  21      331.94      298.93     22.53 o 
   9   2  21       99.60      149.38     23.26 o 
  10   2  21      376.03      465.05     77.47 o 
 -10   3  21      111.12      148.84     32.24 o 
  -9   3  21      372.28      326.24     40.16 o 
  -8   3  21      428.81      495.93     27.96 o 
  -7   3  21       38.78       44.26     10.30 o 
  -6   3  21      248.32      261.91     17.84 o 
  -5   3  21      146.87      140.80     13.94 o 
  -4   3  21      777.62      751.83     72.88 o 
  -3   3  21      205.82      166.20     21.02 o 
  -2   3  21      557.95      537.07     31.25 o 
  -1   3  21       56.14       50.63     11.13 o 
   0   3  21       80.76       91.46     13.01 o 
   1   3  21       56.98       49.04     11.17 o 
   2   3  21      539.87      518.72     25.88 o 
   3   3  21      206.45      189.73     14.09 o 
   4   3  21      795.54      732.65     24.54 o 
   5   3  21      144.10      145.43     13.94 o 
   6   3  21      253.35      252.71     16.90 o 
   7   3  21       38.67       78.03     14.37 o 
   8   3  21      434.31      510.50     24.66 o 
   9   3  21      372.55      375.55     38.49 o 
  10   3  21      106.57      121.44     23.60 o 
 -10   4  21      267.81      285.46     31.12 o 
  -9   4  21       27.57       31.89     21.20 o 
  -8   4  21       44.43       49.57     13.34 o 
  -7   4  21       29.16       36.39     10.89 o 
  -6   4  21      353.80      357.42     21.10 o 
  -5   4  21       39.66       39.15      9.72 o 
  -4   4  21       44.80       42.16     15.56 o 
  -3   4  21       74.67       67.45     15.76 o 
  -2   4  21      443.04      415.55     29.32 o 
  -1   4  21       68.26       54.10     34.10 o 
   0   4  21      312.91      305.70     19.31 o 
   1   4  21       79.89       84.75     12.73 o 
   2   4  21      452.95      436.20     19.73 o 
   3   4  21       78.13       72.16     11.40 o 
   4   4  21       45.28       57.18     10.72 o 
   5   4  21       39.03       21.11     13.03 o 
   6   4  21      364.60      363.61     20.58 o 
   7   4  21       35.24        7.97     10.27 o 
   8   4  21       47.70       43.15     12.21 o 
   9   4  21       26.83       38.61     17.38 o 
  10   4  21      273.03      296.66     44.43 o 
  -9   5  21       29.72       36.72     13.47 o 
  -8   5  21       32.19       32.54     13.17 o 
  -7   5  21       57.68       48.92     11.97 o 
  -6   5  21      247.26      249.35     19.36 o 
  -5   5  21       16.23        6.55      8.36 o 
  -4   5  21      750.95      704.17     31.37 o 
  -3   5  21       43.04       41.50     12.07 o 
  -2   5  21      118.42      140.60     30.07 o 
  -1   5  21       92.58      116.71     18.94 o 
   0   5  21        2.59       -2.29     10.97 o 
   1   5  21       91.42       63.24     10.41 o 
   2   5  21      123.04      123.48     11.38 o 
   3   5  21       43.19       37.11      8.88 o 
   4   5  21      758.97      708.84     25.83 o 
   5   5  21       17.24       24.50     12.33 o 
   6   5  21      245.69      260.67     18.22 o 
   7   5  21       53.77       39.57     12.00 o 
   8   5  21       30.02       25.40     13.91 o 
   9   5  21       29.15        1.59     12.92 o 
  -9   6  21        7.98       11.52     13.24 o 
  -8   6  21        5.54        7.96     19.11 o 
  -7   6  21       47.03       52.35     14.50 o 
  -6   6  21       99.50      114.04     15.16 o 
  -5   6  21      167.57      172.33     16.14 o 
  -4   6  21      119.89      125.57     17.00 o 
  -3   6  21      299.75      276.75     21.61 o 
  -2   6  21      902.31      872.37     42.49 o 
  -1   6  21      199.46      180.31     21.78 o 
   0   6  21        5.71       -4.80      9.03 o 
   1   6  21      196.09      191.60     14.86 o 
   2   6  21      904.46      945.88     25.88 o 
   3   6  21      293.68      279.72     15.47 o 
   4   6  21      117.15      107.20     13.84 o 
   5   6  21      163.48      146.64     26.65 o 
   6   6  21      102.16      128.11     15.71 o 
   7   6  21       53.63       42.12     12.82 o 
   8   6  21        5.68       -7.73     12.39 o 
   9   6  21        6.26       28.64     14.51 o 
  -8   7  21      254.83      254.58     29.92 o 
  -7   7  21       76.83       64.91     14.79 o 
  -6   7  21      248.96      240.80     19.78 o 
  -5   7  21      141.96      137.61     15.85 o 
  -4   7  21     2287.63     2308.33     53.66 o 
  -3   7  21       87.11       93.18     15.73 o 
  -2   7  21      196.10      211.23     16.05 o 
  -1   7  21       35.50       40.93     12.35 o 
   0   7  21       43.80       37.11     11.99 o 
   1   7  21       36.64       30.19      9.22 o 
   2   7  21      196.49      223.29     14.25 o 
   3   7  21       87.96       87.32     12.70 o 
   4   7  21     2277.02     2253.14     50.66 o 
   5   7  21      140.43      152.69     16.62 o 
   6   7  21      239.64      268.26     18.12 o 
   7   7  21       73.83      107.03     17.98 o 
   8   7  21      246.09      247.36     23.87 o 
  -8   8  21      311.64      294.71     25.74 o 
  -7   8  21      650.76      654.43     47.28 o 
  -6   8  21      103.69       86.05     15.96 o 
  -5   8  21       30.71       41.58     11.63 o 
  -4   8  21      576.02      622.46     27.06 o 
  -3   8  21      138.39      159.02     15.57 o 
  -2   8  21     1480.50     1553.24     54.39 o 
  -1   8  21      143.55      138.08     17.47 o 
   0   8  21      183.20      180.58     16.38 o 
   1   8  21      136.28      155.57     13.55 o 
   2   8  21     1496.80     1560.45     35.81 o 
   3   8  21      136.56      126.91     14.37 o 
   4   8  21      563.32      586.10     31.00 o 
   5   8  21       30.96       34.23     12.37 o 
   6   8  21      105.50      118.74     16.28 o 
   7   8  21      647.01      694.72     34.42 o 
   8   8  21      300.89      265.73     25.46 o 
  -7   9  21       27.75       25.04     13.10 o 
  -6   9  21      269.13      329.31     26.40 o 
  -5   9  21       13.93       14.45     12.19 o 
  -4   9  21      260.24      301.29     18.87 o 
  -3   9  21      165.09      128.89     13.63 o 
  -2   9  21      194.16      154.69     16.78 o 
  -1   9  21        4.33       -2.68     11.79 o 
   0   9  21      263.56      320.58     20.72 o 
   1   9  21        4.99        4.43      8.29 o 
   2   9  21      192.81      187.31     14.99 o 
   3   9  21      168.66      125.71     15.05 o 
   4   9  21      263.57      271.50     20.01 o 
   5   9  21       13.23        8.33     13.19 o 
   6   9  21      278.90      230.65     20.56 o 
   7   9  21       27.71       36.35     25.71 o 
  -6  10  21       78.79       92.17     16.88 o 
  -5  10  21       83.37       84.42     16.39 o 
  -4  10  21      110.92      118.23     13.54 o 
  -3  10  21        7.31        8.09      9.14 o 
  -2  10  21      501.62      535.94     29.89 o 
  -1  10  21       71.30       28.69     15.58 o 
   0  10  21       31.29       22.24     11.63 o 
   1  10  21       75.86      100.53     17.82 o 
   2  10  21      509.43      506.91     25.66 o 
   3  10  21        8.67        7.25     10.36 o 
   4  10  21      117.66      102.76     15.36 o 
   5  10  21       87.57       99.22     15.69 o 
   6  10  21       80.72       69.60     17.73 o 
  -5  11  21       94.38       95.88     19.24 o 
  -4  11  21      479.11      501.55     43.94 o 
  -3  11  21      117.38      100.50     15.31 o 
  -2  11  21      127.13      125.44     16.35 o 
  -1  11  21       41.59       53.62     13.79 o 
   0  11  21      347.21      427.90     24.68 o 
   1  11  21       39.63       39.29     12.65 o 
   2  11  21      123.04      138.65     17.37 o 
   3  11  21      117.76      124.99     16.69 o 
   4  11  21      488.74      452.74     25.88 o 
   5  11  21       91.52      112.14     16.43 o 
  -3  12  21        6.54       -4.79      9.90 o 
  -2  12  21      227.51      246.31     20.80 o 
  -1  12  21       27.61       36.29     13.04 o 
   0  12  21     1109.54     1253.04     47.22 o 
   1  12  21       26.01       23.49     12.67 o 
   2  12  21      231.75      233.20     21.16 o 
   3  12  21        5.66        4.96     13.75 o 
   0   0  22      679.73      627.50     45.72 o 
   1   0  22      542.49      526.68     29.12 o 
   2   0  22      271.74      259.78     21.73 o 
   3   0  22     1793.93     1700.25     39.63 o 
   4   0  22      773.89      817.44     26.55 o 
   5   0  22      476.69      432.08     31.18 o 
   6   0  22      100.39      132.27     30.55 o 
   7   0  22      381.40      465.05     34.06 o 
   8   0  22       25.86       31.26     16.06 o 
   9   0  22       96.25      102.00     16.13 o 
  10   0  22        2.58       25.21     21.11 o 
 -10   1  22      251.59      284.02     45.44 o 
  -9   1  22        9.14       21.14     14.99 o 
  -8   1  22       12.23       -2.72     12.59 o 
  -7   1  22      249.68      244.10     30.95 o 
  -6   1  22      279.38      266.30     27.08 o 
  -5   1  22      867.87      852.46     42.05 o 
  -4   1  22      489.62      425.70     30.24 o 
  -3   1  22     1259.49     1215.19     37.55 o 
  -2   1  22      263.15      239.44     20.04 o 
  -1   1  22     1044.65     1013.57     33.59 o 
   0   1  22      119.78      145.44     29.75 o 
   1   1  22     1057.53     1042.04     41.22 o 
   2   1  22      269.45      272.32     18.57 o 
   3   1  22     1296.07     1251.13     37.85 o 
   4   1  22      499.86      459.29     28.30 o 
   5   1  22      844.36      829.91     36.51 o 
   6   1  22      273.99      320.40     50.79 o 
   7   1  22      245.60      259.41     23.69 o 
   8   1  22       12.98        6.76     18.87 o 
   9   1  22        8.35       42.48     12.35 o 
  10   1  22      252.41      301.66     38.87 o 
 -10   2  22       66.40       52.58     17.51 o 
  -9   2  22      134.59      160.70     25.24 o 
  -8   2  22      419.82      436.75     34.26 o 
  -7   2  22       42.29       53.93     14.30 o 
  -6   2  22     1026.15     1009.12     63.45 o 
  -5   2  22        4.70       13.67      9.32 o 
  -4   2  22      710.85      655.16     36.93 o 
  -3   2  22      101.63      101.94     18.62 o 
  -2   2  22      367.95      400.86     21.65 o 
  -1   2  22      808.62      832.20     30.34 o 
   0   2  22     2764.92     2622.28     59.66 o 
   1   2  22      807.91      748.69     35.34 o 
   2   2  22      372.17      411.91     22.49 o 
   3   2  22      109.47      111.54     15.20 o 
   4   2  22      715.50      743.55     42.93 o 
   5   2  22        3.22        3.04      9.64 o 
   6   2  22     1011.54      971.35     30.09 o 
   7   2  22       46.45       69.58     17.53 o 
   8   2  22      427.94      438.29     29.53 o 
   9   2  22      135.53      193.72     25.54 o 
  10   2  22       69.80       61.51     35.09 o 
  -9   3  22       37.49       51.09     18.26 o 
  -8   3  22       54.15       53.78     19.31 o 
  -7   3  22      186.48      186.91     31.92 o 
  -6   3  22        5.54        6.14      9.16 o 
  -5   3  22      206.48      229.30     19.51 o 
  -4   3  22       79.99       61.85     17.00 o 
  -3   3  22      990.24      889.43    100.07 o 
  -2   3  22      206.37      257.25     24.11 o 
  -1   3  22      402.81      366.36     21.03 o 
   0   3  22       49.62       56.92     14.91 o 
   1   3  22      399.90      380.83     21.44 o 
   2   3  22      202.41      245.83     18.56 o 
   3   3  22      982.24      949.17     33.66 o 
   4   3  22       78.38       66.60     13.44 o 
   5   3  22      193.38      211.91     15.64 o 
   6   3  22        6.36       12.45      9.55 o 
   7   3  22      183.88      201.72     19.13 o 
   8   3  22       52.10       69.81     25.52 o 
   9   3  22       36.87       52.62     18.51 o 
  -9   4  22       75.92       73.48     20.94 o 
  -8   4  22      426.78      475.54     28.72 o 
  -7   4  22      204.50      197.37     20.20 o 
  -6   4  22      247.92      268.06     23.85 o 
  -5   4  22      122.73      114.28     14.03 o 
  -4   4  22     1245.15     1186.86     50.49 o 
  -3   4  22       14.19       35.34     14.79 o 
  -2   4  22      271.30      327.80     26.98 o 
  -1   4  22      125.55       99.09     18.52 o 
   0   4  22     1543.48     1567.86     55.36 o 
   1   4  22      122.87      130.87     14.74 o 
   2   4  22      262.30      261.56     17.83 o 
   3   4  22       11.03       14.79     10.25 o 
   4   4  22     1228.81     1132.93     32.25 o 
   5   4  22      118.66      109.28     13.31 o 
   6   4  22      253.24      262.95     18.29 o 
   7   4  22      207.74      203.37     20.22 o 
   8   4  22      422.57      465.64     24.65 o 
   9   4  22       74.88       81.43     19.78 o 
  -9   5  22       25.79       33.91     13.78 o 
  -8   5  22      200.59      210.03     39.59 o 
  -7   5  22       19.88       34.78     13.17 o 
  -6   5  22       30.73       41.35     11.38 o 
  -5   5  22      334.96      349.58     27.57 o 
  -4   5  22       55.74       44.59     13.22 o 
  -3   5  22       93.32       99.26     20.95 o 
  -2   5  22       45.16       29.61     13.90 o 
  -1   5  22       34.21       12.77     13.91 o 
   0   5  22       24.24       46.14     14.38 o 
   1   5  22       36.62       22.95     13.05 o 
   2   5  22       43.65       40.04      9.05 o 
   3   5  22      102.02      115.83     11.60 o 
   4   5  22       58.79       62.04     11.60 o 
   5   5  22      329.25      310.99     19.19 o 
   6   5  22       29.25       47.81     12.32 o 
   7   5  22       19.82       26.01     11.85 o 
   8   5  22      205.45      221.21     30.02 o 
   9   5  22       24.34       44.97     15.24 o 
  -8   6  22      221.92      213.64     22.31 o 
  -7   6  22        2.78       12.39     11.33 o 
  -6   6  22      232.32      259.60     20.02 o 
  -5   6  22       42.06       32.73     10.83 o 
  -4   6  22      445.21      476.99     39.22 o 
  -3   6  22      370.96      390.06     25.05 o 
  -2   6  22      309.18      307.35     34.29 o 
  -1   6  22      731.59      681.77     70.30 o 
   0   6  22      188.55      201.96     23.02 o 
   1   6  22      736.62      745.07     28.84 o 
   2   6  22      311.60      301.69     18.24 o 
   3   6  22      364.09      384.76     17.77 o 
   4   6  22      441.74      453.87     22.13 o 
   5   6  22       39.81       34.80     11.88 o 
   6   6  22      233.32      245.53     19.16 o 
   7   6  22        2.01        3.36     10.95 o 
   8   6  22      232.59      240.56     29.21 o 
  -8   7  22      198.22      181.65     21.53 o 
  -7   7  22      100.70       89.73     20.73 o 
  -6   7  22       79.88       61.98     15.15 o 
  -5   7  22      413.13      452.79     24.88 o 
  -4   7  22      359.54      340.87     21.53 o 
  -3   7  22      971.34     1006.87     38.91 o 
  -2   7  22      167.98      185.40     23.86 o 
  -1   7  22       45.56       29.58     15.02 o 
   0   7  22       51.53       27.07     12.34 o 
   1   7  22       43.70       33.47     10.65 o 
   2   7  22      168.82      172.18     23.02 o 
   3   7  22      960.05      998.50     31.86 o 
   4   7  22      355.60      348.47     20.90 o 
   5   7  22      420.15      418.75     23.22 o 
   6   7  22       78.62       74.38     14.61 o 
   7   7  22      104.87       97.05     15.80 o 
   8   7  22      193.12      195.20     22.55 o 
  -7   8  22      424.16      450.35     30.49 o 
  -6   8  22       55.11       76.48     20.98 o 
  -5   8  22      312.00      309.64     25.06 o 
  -4   8  22       97.75       79.67     16.10 o 
  -3   8  22       87.17      112.96     16.71 o 
  -2   8  22       64.66       70.92     18.78 o 
  -1   8  22      126.74      135.95     23.22 o 
   0   8  22      594.07      572.29     25.29 o 
   1   8  22      137.10      137.72     13.40 o 
   2   8  22       58.60       62.33     12.91 o 
   3   8  22       77.63       78.34     17.11 o 
   4   8  22      100.55       84.99     28.52 o 
   5   8  22      319.33      289.69     21.04 o 
   6   8  22       58.95       67.20     14.94 o 
   7   8  22      434.14      448.25     29.67 o 
  -6   9  22       41.86       34.43     14.11 o 
  -5   9  22      490.28      486.27     30.76 o 
  -4   9  22       45.49       41.24     12.03 o 
  -3   9  22      320.45      293.02     21.90 o 
  -2   9  22       97.32      123.26     15.18 o 
  -1   9  22      150.45      162.39     19.67 o 
   0   9  22      205.54      215.89     18.65 o 
   1   9  22      156.65      148.43     14.30 o 
   2   9  22      102.21      107.31     14.89 o 
   3   9  22      331.59      326.69     25.23 o 
   4   9  22       49.52       39.95     16.15 o 
   5   9  22      493.54      497.03     36.71 o 
   6   9  22       44.32       52.40     17.15 o 
  -5  10  22       48.51       57.79     15.16 o 
  -4  10  22      910.62      881.92     39.40 o 
  -3  10  22      614.83      644.40     31.32 o 
  -2  10  22      239.15      261.21     28.65 o 
  -1  10  22      911.17      954.29     70.70 o 
   0  10  22      383.65      429.30     24.52 o 
   1  10  22      882.78      878.13     28.83 o 
   2  10  22      245.00      281.85     20.66 o 
   3  10  22      625.58      693.36     29.43 o 
   4  10  22      906.12      880.01     45.32 o 
   5  10  22       50.64       10.01     18.20 o 
  -4  11  22      125.02      138.62     20.75 o 
  -3  11  22      289.71      290.01     22.00 o 
  -2  11  22      185.07      182.95     18.55 o 
  -1  11  22      470.33      478.84     26.35 o 
   0  11  22      159.56      112.64     16.61 o 
   1  11  22      457.02      478.89     26.19 o 
   2  11  22      177.96      152.86     25.70 o 
   3  11  22      279.76      320.47     24.35 o 
   4  11  22      129.59      139.85     26.94 o 
  -1  12  22      195.37      209.82     20.41 o 
   0  12  22      357.82      391.06     25.11 o 
   1  12  22      212.88      231.45     29.69 o 
   1   0  23      121.79      133.83     18.06 o 
   2   0  23     2132.09     2123.20     53.27 o 
   3   0  23      169.37      152.72     13.73 o 
   4   0  23      154.30      168.78     19.60 o 
   5   0  23      188.30      179.38     22.72 o 
   6   0  23      927.91      920.43     45.35 o 
   7   0  23      399.82      378.79     31.75 o 
   8   0  23       42.70      120.05     29.56 o 
   9   0  23        4.11       47.65     17.80 o 
  -9   1  23       55.69       73.21     19.33 o 
  -8   1  23      806.82      846.84     45.10 o 
  -7   1  23       30.99       44.22     38.41 o 
  -6   1  23      305.22      343.37     67.31 o 
  -5   1  23       45.98       35.06     15.69 o 
  -4   1  23      386.78      369.83     29.11 o 
  -3   1  23      488.13      478.55     24.85 o 
  -2   1  23      700.15      709.36     28.63 o 
  -1   1  23      281.51      280.70     35.71 o 
   0   1  23      879.96      900.80     38.72 o 
   1   1  23      281.27      261.72     22.91 o 
   2   1  23      681.16      692.15     43.59 o 
   3   1  23      491.71      485.53     24.53 o 
   4   1  23      384.49      418.63     23.27 o 
   5   1  23       43.72       54.56     12.48 o 
   6   1  23      302.98      274.33     36.61 o 
   7   1  23       33.34       36.21     16.70 o 
   8   1  23      801.54      887.48     60.81 o 
   9   1  23       57.09       61.34     30.05 o 
  -9   2  23       65.67       73.24     48.09 o 
  -8   2  23      303.89      329.80     36.06 o 
  -7   2  23       26.53       31.39     15.91 o 
  -6   2  23      191.20      208.29     19.42 o 
  -5   2  23      266.04      267.66     20.62 o 
  -4   2  23       67.47       57.69     16.51 o 
  -3   2  23        3.08       22.39     13.92 o 
  -2   2  23      270.18      273.10     25.20 o 
  -1   2  23        1.55        4.85      9.12 o 
   0   2  23     1523.03     1378.53     40.88 o 
   1   2  23        1.75      -10.05     10.05 o 
   2   2  23      275.00      300.67     20.15 o 
   3   2  23        2.52        1.87     12.78 o 
   4   2  23       64.41       48.45     19.28 o 
   5   2  23      269.67      265.59     34.45 o 
   6   2  23      200.07      232.99     20.22 o 
   7   2  23       25.01       -0.88     20.55 o 
   8   2  23      313.53      368.89     64.70 o 
   9   2  23       62.02       92.60     19.55 o 
  -9   3  23       89.90      103.33     23.00 o 
  -8   3  23      652.89      596.00     40.19 o 
  -7   3  23       19.30       20.21     11.40 o 
  -6   3  23      108.37      104.70     15.69 o 
  -5   3  23      186.53      135.91     16.86 o 
  -4   3  23      291.16      269.73     26.49 o 
  -3   3  23      166.51      161.92     21.94 o 
  -2   3  23       66.45       81.11     17.49 o 
  -1   3  23       18.41        4.51     11.61 o 
   0   3  23     2606.98     2635.42     61.24 o 
   1   3  23       20.58       12.52      9.96 o 
   2   3  23       75.84       73.87     14.34 o 
   3   3  23      161.32      182.95     40.02 o 
   4   3  23      291.21      252.99     19.84 o 
   5   3  23      192.23      164.15     17.93 o 
   6   3  23       99.85      106.90     16.79 o 
   7   3  23       20.14       16.88     26.60 o 
   8   3  23      666.59      672.75     58.66 o 
   9   3  23       90.55       97.17     19.97 o 
  -9   4  23       81.44       70.52     21.20 o 
  -8   4  23      142.84      185.92     51.64 o 
  -7   4  23       48.66       35.15     12.64 o 
  -6   4  23      465.34      413.43     23.25 o 
  -5   4  23       19.37       27.70      9.84 o 
  -4   4  23       12.54        7.65     12.17 o 
  -3   4  23       24.42       13.41     32.01 o 
  -2   4  23      103.08      107.07     19.66 o 
  -1   4  23       14.84       16.28     12.57 o 
   0   4  23       18.28       20.79     13.62 o 
   1   4  23       17.39        2.69      9.17 o 
   2   4  23       92.61      105.79     14.55 o 
   3   4  23       26.06       10.34     10.08 o 
   4   4  23       13.10       24.54     16.17 o 
   5   4  23       18.38        6.74      9.29 o 
   6   4  23      459.68      411.08     22.54 o 
   7   4  23       52.55       56.71     14.54 o 
   8   4  23      140.99      157.34     19.24 o 
   9   4  23       86.24       87.89     21.29 o 
  -8   5  23      508.62      524.50     31.70 o 
  -7   5  23      149.97      142.81     19.06 o 
  -6   5  23       15.54       14.65     10.81 o 
  -5   5  23       84.10       83.82     13.06 o 
  -4   5  23       30.86       25.19     15.78 o 
  -3   5  23      287.07      301.84     36.25 o 
  -2   5  23      128.07      165.81     22.34 o 
  -1   5  23      145.37      153.94     43.67 o 
   0   5  23      868.49      903.39     43.16 o 
   1   5  23      151.30      151.72     17.24 o 
   2   5  23      123.76      127.43     13.97 o 
   3   5  23      286.03      262.18     20.84 o 
   4   5  23       31.14       51.80     11.57 o 
   5   5  23       87.27       68.00     12.98 o 
   6   5  23       12.64       15.85     11.41 o 
   7   5  23      146.54      156.76     16.85 o 
   8   5  23      525.35      649.23     33.11 o 
  -8   6  23      131.41      126.89     20.02 o 
  -7   6  23       50.87       51.91     14.90 o 
  -6   6  23       17.47       13.71     11.37 o 
  -5   6  23        8.69       17.14     10.00 o 
  -4   6  23       10.20       19.04     12.16 o 
  -3   6  23       56.11       48.81     17.64 o 
  -2   6  23      414.73      462.60     33.53 o 
  -1   6  23       21.28       28.46     19.19 o 
   0   6  23      170.78      131.85     21.39 o 
   1   6  23       23.11       26.78     13.62 o 
   2   6  23      415.94      417.56     32.25 o 
   3   6  23       54.70       51.86     11.35 o 
   4   6  23        9.46       13.90     10.68 o 
   5   6  23        9.07       33.92     11.93 o 
   6   6  23       11.83       15.32     11.42 o 
   7   6  23       50.09       52.55     13.54 o 
   8   6  23      126.24      157.69     20.68 o 
  -7   7  23      132.21      169.55     21.74 o 
  -6   7  23      180.20      191.70     21.32 o 
  -5   7  23      163.10      144.65     19.58 o 
  -4   7  23       58.18       79.10     13.44 o 
  -3   7  23       13.88       26.21     14.82 o 
  -2   7  23      338.59      373.10     36.61 o 
  -1   7  23      123.65      101.21     20.54 o 
   0   7  23     2306.21     2306.91     74.53 o 
   1   7  23      121.08      129.00     17.77 o 
   2   7  23      318.61      291.80     19.27 o 
   3   7  23       11.23       14.06     12.46 o 
   4   7  23       57.85       61.88     15.65 o 
   5   7  23      165.31      176.24     17.47 o 
   6   7  23      184.97      187.61     18.35 o 
   7   7  23      132.58      145.02     18.01 o 
  -7   8  23      101.24       87.67     25.22 o 
  -6   8  23     1477.32     1428.45     73.25 o 
  -5   8  23        6.30        6.06     11.22 o 
  -4   8  23      150.02      150.06     16.92 o 
  -3   8  23      218.68      233.60     22.34 o 
  -2   8  23      185.20      142.65     40.56 o 
  -1   8  23      507.76      517.95     36.13 o 
   0   8  23        1.05       22.53     12.94 o 
   1   8  23      509.77      537.72     25.39 o 
   2   8  23      190.47      196.42     17.62 o 
   3   8  23      222.17      205.68     33.59 o 
   4   8  23      151.34      144.56     19.97 o 
   5   8  23        6.49       17.43     13.66 o 
   6   8  23     1461.18     1452.17     43.21 o 
   7   8  23      107.61      123.00     20.26 o 
  -6   9  23       33.23       28.60     15.43 o 
  -5   9  23       59.90       42.89     13.93 o 
  -4   9  23       83.26       63.40     15.89 o 
  -3   9  23       72.28       64.38     14.49 o 
  -2   9  23      165.02      182.86     26.00 o 
  -1   9  23      367.54      410.40     33.97 o 
   0   9  23      923.75      969.19     47.67 o 
   1   9  23      377.70      357.62     22.32 o 
   2   9  23      176.25      210.41     22.54 o 
   3   9  23       74.21       63.60     19.73 o 
   4   9  23       84.42       71.84     18.31 o 
   5   9  23       64.47       49.26     16.12 o 
   6   9  23       29.35       29.52     15.10 o 
  -4  10  23        5.19       -7.19      9.73 o 
  -3  10  23      165.41      146.82     19.69 o 
  -2  10  23      663.23      748.24     44.72 o 
  -1  10  23       31.93       28.47     12.93 o 
   0  10  23      245.15      221.49     21.75 o 
   1  10  23       32.24       26.94     10.67 o 
   2  10  23      660.38      775.30     50.91 o 
   3  10  23      165.88      190.17     28.93 o 
   4  10  23        4.79       22.32     14.76 o 
  -3  11  23      360.62      399.05     35.77 o 
  -2  11  23       33.69       13.71     14.45 o 
  -1  11  23        4.76        8.49     11.36 o 
   0  11  23      861.61      917.48     39.82 o 
   1  11  23        2.74       -0.25     12.44 o 
   2  11  23       35.84       10.81     17.22 o 
   3  11  23      356.05      414.09     29.37 o 
   0   0  24       32.26       33.78     20.37 o 
   1   0  24      517.17      482.33     29.83 o 
   2   0  24      144.65      165.09     22.82 o 
   3   0  24       73.84       77.82     34.26 o 
   4   0  24      110.27      123.96     20.14 o 
   5   0  24      300.07      365.18     41.98 o 
   6   0  24       28.14       25.38     15.43 o 
   7   0  24       21.68       45.02     16.49 o 
   8   0  24      467.04      508.02     54.50 o 
   9   0  24      382.20      507.07     63.34 o 
  -9   1  24      168.90      192.14     34.31 o 
  -8   1  24      153.35      161.05     25.08 o 
  -7   1  24      139.90      121.96     22.22 o 
  -6   1  24       30.88       18.27     15.03 o 
  -5   1  24     1065.62     1088.77     49.77 o 
  -4   1  24       22.89       13.78     23.25 o 
  -3   1  24      949.37      966.85     44.91 o 
  -2   1  24       57.80       44.95     11.82 o 
  -1   1  24      112.79      104.34     17.15 o 
   0   1  24       46.40       70.77     15.32 o 
   1   1  24      115.49       88.34     16.42 o 
   2   1  24       55.28       71.16     13.35 o 
   3   1  24      939.49      940.01     33.82 o 
   4   1  24       23.45       12.55     10.94 o 
   5   1  24     1103.24     1067.57     69.77 o 
   6   1  24       34.10       23.96     22.21 o 
   7   1  24      144.11      155.77     35.62 o 
   8   1  24      148.33      142.36     36.04 o 
   9   1  24      166.47      254.85     44.52 o 
  -9   2  24      597.26      667.41     43.69 o 
  -8   2  24        9.91       42.44     16.91 o 
  -7   2  24       11.27       29.78     15.81 o 
  -6   2  24       43.18       43.09     17.92 o 
  -5   2  24       19.50       19.06     12.43 o 
  -4   2  24       22.89       27.38     13.98 o 
  -3   2  24      273.33      256.42     26.34 o 
  -2   2  24       57.67       58.48     16.36 o 
  -1   2  24      226.74      196.72     17.70 o 
   0   2  24       73.54       80.92     17.88 o 
   1   2  24      221.39      210.87     29.63 o 
   2   2  24       56.27       54.73     13.18 o 
   3   2  24      272.28      277.00     20.43 o 
   4   2  24       21.23       27.32     11.84 o 
   5   2  24       18.83       13.68     10.66 o 
   6   2  24       40.29       54.20     18.64 o 
   7   2  24       11.70       16.59     21.84 o 
   8   2  24        9.66       14.10     25.21 o 
   9   2  24      585.84      598.42     61.89 o 
  -8   3  24       54.78       78.37     19.41 o 
  -7   3  24       87.62       82.00     20.44 o 
  -6   3  24      119.44      107.22     16.77 o 
  -5   3  24      594.40      522.19     28.34 o 
  -4   3  24      223.95      182.14     24.52 o 
  -3   3  24     1159.72     1099.21     48.69 o 
  -2   3  24      115.40      136.17     21.06 o 
  -1   3  24       54.97       55.97     16.48 o 
   0   3  24      757.80      792.05     30.95 o 
   1   3  24       56.01       66.14     15.54 o 
   2   3  24      119.37       95.19     14.42 o 
   3   3  24     1141.68     1095.82     37.95 o 
   4   3  24      224.20      229.93     19.78 o 
   5   3  24      599.49      560.37     33.79 o 
   6   3  24      117.55      128.10     18.43 o 
   7   3  24       87.83      106.46     30.92 o 
   8   3  24       55.83       54.75     28.99 o 
  -8   4  24       60.65       86.39     37.54 o 
  -7   4  24       73.35       89.13     16.03 o 
  -6   4  24      127.94      103.75     16.72 o 
  -5   4  24       29.71       19.80     11.38 o 
  -4   4  24      370.61      320.43     39.66 o 
  -3   4  24       31.03       23.22     14.79 o 
  -2   4  24      111.61      121.42     20.30 o 
  -1   4  24      575.17      554.56     34.42 o 
   0   4  24      258.77      266.85     25.54 o 
   1   4  24      578.16      564.93     24.55 o 
   2   4  24      103.50      102.25     15.39 o 
   3   4  24       26.19       40.09     12.34 o 
   4   4  24      368.05      322.75     23.14 o 
   5   4  24       32.47       21.31     12.80 o 
   6   4  24      128.87      127.96     18.43 o 
   7   4  24       71.53       66.90     19.94 o 
   8   4  24       63.97       78.93     20.95 o 
  -8   5  24      101.00       89.16     17.96 o 
  -7   5  24      296.33      334.52     29.38 o 
  -6   5  24       24.66       15.84     11.97 o 
  -5   5  24      328.06      332.59     24.77 o 
  -4   5  24      136.90      178.90     25.17 o 
  -3   5  24      801.29      747.79     41.83 o 
  -2   5  24       80.93       97.64     22.84 o 
  -1   5  24      153.68      177.14     23.20 o 
   0   5  24       95.04      102.23     19.86 o 
   1   5  24      153.32      140.19     17.74 o 
   2   5  24       85.06       99.83     15.63 o 
   3   5  24      796.12      758.23     32.43 o 
   4   5  24      131.16      132.19     27.19 o 
   5   5  24      323.68      346.95     43.79 o 
   6   5  24       21.53       13.22     11.00 o 
   7   5  24      290.28      337.61     23.53 o 
   8   5  24      101.78      123.74     18.71 o 
  -7   6  24       37.22       17.43     12.73 o 
  -6   6  24       88.62       91.23     22.30 o 
  -5   6  24      271.80      318.36     38.68 o 
  -4   6  24        0.23       13.00     25.69 o 
  -3   6  24      261.85      303.24     29.26 o 
  -2   6  24      102.13      100.66     20.33 o 
  -1   6  24      231.07      254.97     70.30 o 
   0   6  24       16.83       50.68     16.94 o 
   1   6  24      232.04      270.28     22.16 o 
   2   6  24       98.54      122.85     17.41 o 
   3   6  24      272.82      271.07     21.74 o 
   4   6  24        0.18       10.84     15.65 o 
   5   6  24      278.56      324.32     30.86 o 
   6   6  24       87.70      101.76     17.00 o 
   7   6  24       34.21       51.23     13.41 o 
  -7   7  24      156.34      164.12     21.17 o 
  -6   7  24       43.41       39.34     14.50 o 
  -5   7  24      452.80      429.40     53.69 o 
  -4   7  24      206.50      170.93     36.65 o 
  -3   7  24      467.80      500.21     83.16 o 
  -2   7  24       84.81       56.68     20.72 o 
  -1   7  24       18.61       18.47     20.21 o 
   0   7  24       60.73       55.88     37.56 o 
   1   7  24       19.33        6.89     11.76 o 
   2   7  24       82.68       73.68     14.74 o 
   3   7  24      485.43      434.32     33.99 o 
   4   7  24      215.21      236.29     22.51 o 
   5   7  24      459.54      509.35     37.60 o 
   6   7  24       38.93       57.32     20.87 o 
   7   7  24      160.20      193.25     19.33 o 
  -6   8  24       75.03       78.21     24.87 o 
  -5   8  24       19.06        4.66     18.75 o 
  -4   8  24       33.97       40.14     13.62 o 
  -3   8  24      148.87      155.40     25.16 o 
  -2   8  24      163.27      197.14     27.23 o 
  -1   8  24      433.03      498.53     37.07 o 
   0   8  24       18.11       20.79     12.94 o 
   1   8  24      443.97      447.36     28.04 o 
   2   8  24      166.41      193.31     20.95 o 
   3   8  24      145.26      147.39     19.89 o 
   4   8  24       34.40       49.46     15.78 o 
   5   8  24       21.99       16.43     15.38 o 
   6   8  24       73.13       72.97     19.34 o 
  -5   9  24      306.17      281.53     25.83 o 
  -4   9  24        7.66       15.10     12.26 o 
  -3   9  24      566.49      589.86     40.10 o 
  -2   9  24      136.72      169.48     26.66 o 
  -1   9  24       18.84        9.12     16.04 o 
   0   9  24       31.84       17.91     17.45 o 
   1   9  24       18.66       12.34     10.88 o 
   2   9  24      131.37      155.66     30.82 o 
   3   9  24      573.30      556.44     32.03 o 
   4   9  24        8.25       19.07     20.42 o 
   5   9  24      288.95      250.45     24.95 o 
  -3  10  24      274.29      242.53     25.47 o 
  -2  10  24       11.81       -2.73     15.73 o 
  -1  10  24      871.59      907.14     40.76 o 
   0  10  24      237.42      226.77     23.28 o 
   1  10  24      873.77      905.67     40.18 o 
   2  10  24       10.81       21.57     13.94 o 
   3  10  24      272.01      343.58     27.54 o 
   1   0  25      190.93      180.37     21.13 o 
   2   0  25      122.64      105.96     17.89 o 
   3   0  25      141.32      129.78     18.97 o 
   4   0  25       15.30       23.37     22.17 o 
   5   0  25       89.83       77.58     37.77 o 
   6   0  25       55.63       60.63     19.70 o 
   7   0  25      474.58      532.59     55.99 o 
   8   0  25        1.99       26.09     15.65 o 
  -8   1  25      443.29      421.18     35.97 o 
  -7   1  25       95.08      158.01     48.14 o 
  -6   1  25        1.05       -7.32     13.23 o 
  -5   1  25       86.20      104.40     21.41 o 
  -4   1  25      291.20      279.93     28.08 o 
  -3   1  25      178.62      185.98     23.59 o 
  -2   1  25      407.51      420.96     24.12 o 
  -1   1  25      150.27      187.77     21.79 o 
   0   1  25     1879.16     1766.17     59.13 o 
   1   1  25      146.98      183.83     24.68 o 
   2   1  25      412.19      421.35     24.02 o 
   3   1  25      171.94      163.13     17.25 o 
   4   1  25      307.27      350.08     27.82 o 
   5   1  25       85.52       56.04     24.29 o 
   6   1  25        0.90        3.64     21.34 o 
   7   1  25       96.83      115.95     32.35 o 
   8   1  25      443.84      518.78     57.05 o 
  -8   2  25        6.49       23.91     25.23 o 
  -7   2  25      254.34      255.44     40.03 o 
  -6   2  25      423.76      381.16     32.95 o 
  -5   2  25      884.82      884.16     35.66 o 
  -4   2  25       30.75       12.73     13.52 o 
  -3   2  25      991.96     1001.62     46.83 o 
  -2   2  25      947.02      959.77     46.17 o 
  -1   2  25      328.46      326.03     27.81 o 
   0   2  25       50.84       71.85     16.27 o 
   1   2  25      346.63      398.51     33.78 o 
   2   2  25      955.19     1054.70     37.99 o 
   3   2  25      987.12     1009.74     36.59 o 
   4   2  25       30.22       25.70     11.83 o 
   5   2  25      883.56      865.44     48.19 o 
   6   2  25      430.92      369.47     46.09 o 
   7   2  25      247.11      322.78     45.16 o 
   8   2  25        6.98       35.16     26.08 o 
  -8   3  25      179.77      189.67     27.52 o 
  -7   3  25       58.72      101.35     21.41 o 
  -6   3  25      123.24      125.55     17.35 o 
  -5   3  25       26.91       23.11     11.35 o 
  -4   3  25      171.11      169.31     27.88 o 
  -3   3  25      187.38      180.15     23.67 o 
  -2   3  25      221.31      203.71     24.77 o 
  -1   3  25      322.84      330.66     28.87 o 
   0   3  25      103.49      124.56     20.38 o 
   1   3  25      327.81      308.07     26.11 o 
   2   3  25      224.97      228.19     24.40 o 
   3   3  25      186.39      174.11     19.14 o 
   4   3  25      165.77      177.69     19.00 o 
   5   3  25       27.23       45.45     13.60 o 
   6   3  25      121.43      143.25     21.63 o 
   7   3  25       58.46       60.69     28.30 o 
   8   3  25      186.38      206.65     41.57 o 
  -7   4  25      480.42      534.90     33.13 o 
  -6   4  25       28.99       19.08     12.35 o 
  -5   4  25      826.31      836.55     36.92 o 
  -4   4  25      244.18      235.87     27.68 o 
  -3   4  25     1593.55     1743.07     65.20 o 
  -2   4  25      274.51      253.76     27.24 o 
  -1   4  25      555.65      441.63     33.34 o 
   0   4  25      162.24      145.16     22.42 o 
   1   4  25      545.09      529.82     28.68 o 
   2   4  25      264.23      235.55     25.04 o 
   3   4  25     1601.52     1640.19     54.67 o 
   4   4  25      243.14      257.18     21.69 o 
   5   4  25      817.65      795.59     34.53 o 
   6   4  25       33.49       44.69     14.73 o 
   7   4  25      489.11      616.78     40.01 o 
  -7   5  25       95.08       97.77     23.28 o 
  -6   5  25      222.36      213.59     22.52 o 
  -5   5  25        0.98        5.89     10.25 o 
  -4   5  25      111.60      105.18     21.29 o 
  -3   5  25       55.70       32.86     25.78 o 
  -2   5  25       28.16       24.77     20.09 o 
  -1   5  25      208.05      198.51     25.27 o 
   0   5  25      521.50      531.76     35.45 o 
   1   5  25      208.88      233.54     27.20 o 
   2   5  25       29.11       34.91     15.16 o 
   3   5  25       51.97       28.53     16.45 o 
   4   5  25      113.17      119.72     17.96 o 
   5   5  25        1.13        3.46     12.14 o 
   6   5  25      224.93      222.64     22.73 o 
   7   5  25       93.63      117.50     19.68 o 
  -7   6  25       10.69       11.82     11.93 o 
  -6   6  25      351.60      355.96     45.87 o 
  -5   6  25      311.89      292.58     24.71 o 
  -4   6  25       40.98       34.41     17.33 o 
  -3   6  25      222.79      192.82     52.63 o 
  -2   6  25       16.10       16.01     19.82 o 
  -1   6  25      292.33      276.15     28.48 o 
   0   6  25      291.41      304.72     29.65 o 
   1   6  25      286.54      289.27     37.13 o 
   2   6  25       17.64       41.30     14.00 o 
   3   6  25      220.00      224.09     81.80 o 
   4   6  25       43.17       27.82     14.22 o 
   5   6  25      309.63      324.27     25.38 o 
   6   6  25      355.78      366.42     27.20 o 
   7   6  25       13.38       21.67     12.32 o 
  -6   7  25        3.77       -5.87     11.55 o 
  -5   7  25      116.71       75.84     15.97 o 
  -4   7  25      203.30      239.77     23.35 o 
  -3   7  25      146.58      126.74     23.18 o 
  -2   7  25      334.79      347.14     32.06 o 
  -1   7  25      342.27      289.86     29.15 o 
   0   7  25      631.30      614.42     32.47 o 
   1   7  25      337.82      391.50     27.05 o 
   2   7  25      329.46      388.59     44.29 o 
   3   7  25      152.89      210.58     52.26 o 
   4   7  25      193.94      223.53     28.64 o 
   5   7  25      117.17      107.62     24.66 o 
   6   7  25        4.34        3.54     11.16 o 
  -5   8  25       73.01       52.70     15.69 o 
  -4   8  25      127.38      116.03     19.32 o 
  -3   8  25      437.52      499.15     49.27 o 
  -2   8  25      998.16     1032.41     65.00 o 
  -1   8  25       58.93       50.86     17.94 o 
   0   8  25       82.08       90.67     17.76 o 
   1   8  25       64.37       69.83     16.45 o 
   2   8  25      983.43      933.94     50.13 o 
   3   8  25      431.50      457.83     36.78 o 
   4   8  25      127.60      117.91     25.42 o 
   5   8  25       81.52       89.06     18.20 o 
  -4   9  25       91.67       81.31     17.40 o 
  -3   9  25      121.78      115.55     19.04 o 
  -2   9  25       67.57       67.81     21.54 o 
  -1   9  25      151.47      154.58     20.65 o 
   0   9  25      670.80      813.51     37.86 o 
   1   9  25      153.35      142.71     19.99 o 
   2   9  25       69.91       50.11     19.08 o 
   3   9  25      119.45       72.14     20.90 o 
   4   9  25       95.32       99.72     26.52 o 
  -1  10  25      493.42      491.53     32.22 o 
   0  10  25        3.70        0.86     12.03 o 
   1  10  25      492.88      515.42    110.63 o 
   0   0  26      580.83      568.00     47.88 o 
   1   0  26      782.64      827.40     40.22 o 
   2   0  26      178.38      201.01     22.72 o 
   3   0  26      299.78      248.12     37.61 o 
   4   0  26      484.49      369.56     45.86 o 
   5   0  26      163.28      171.21     35.49 o 
   6   0  26       36.44       50.00     18.03 o 
   7   0  26      136.57      191.25     41.22 o 
   8   0  26      191.91      142.77     35.49 o 
  -7   1  26      546.60      605.99     42.02 o 
  -6   1  26       89.26      105.87     21.05 o 
  -5   1  26      129.30      102.63     21.74 o 
  -4   1  26       33.82       58.77     17.76 o 
  -3   1  26       56.03       40.86     15.37 o 
  -2   1  26      362.45      411.82     44.20 o 
  -1   1  26      625.16      608.96     34.81 o 
   0   1  26      186.44      215.62     22.99 o 
   1   1  26      639.55      616.93     34.89 o 
   2   1  26      353.70      307.97     21.71 o 
   3   1  26       57.31       67.69     17.36 o 
   4   1  26       35.14       28.62     22.17 o 
   5   1  26      127.92      137.24     33.96 o 
   6   1  26       84.15       41.43     26.59 o 
   7   1  26      548.87      612.43     60.19 o 
  -7   2  26      810.01      922.62     50.47 o 
  -6   2  26      216.05      213.80     27.54 o 
  -5   2  26        4.79       35.01     15.84 o 
  -4   2  26      131.35      147.50     27.03 o 
  -3   2  26       64.12       58.14     18.13 o 
  -2   2  26       83.56       99.79     19.42 o 
  -1   2  26      278.57      231.53     35.49 o 
   0   2  26       14.44        7.28     12.43 o 
   1   2  26      285.74      278.02     25.36 o 
   2   2  26       82.05       90.89     14.65 o 
   3   2  26       59.20       74.05     14.19 o 
   4   2  26      137.34      161.20     18.36 o 
   5   2  26        5.70       41.25     25.81 o 
   6   2  26      220.90      212.27     38.94 o 
   7   2  26      802.97      855.21     69.22 o 
  -7   3  26      325.41      399.92     59.20 o 
  -6   3  26        2.46      -12.49     12.49 o 
  -5   3  26      269.11      231.13     21.51 o 
  -4   3  26      235.04      213.35     26.61 o 
  -3   3  26      245.60      213.26     26.39 o 
  -2   3  26      234.38      222.52     26.24 o 
  -1   3  26      384.24      384.62     31.50 o 
   0   3  26      649.04      642.04     63.62 o 
   1   3  26      396.66      389.99     24.21 o 
   2   3  26      238.42      272.90     23.51 o 
   3   3  26      243.92      252.95     21.13 o 
   4   3  26      231.75      235.12     21.31 o 
   5   3  26      269.86      235.40     21.89 o 
   6   3  26        3.38       15.44     22.67 o 
   7   3  26      318.28      303.10     45.03 o 
  -7   4  26        0.33        7.82     17.08 o 
  -6   4  26      113.46       88.48     16.98 o 
  -5   4  26      157.90      162.44     19.69 o 
  -4   4  26      138.17      157.06     25.19 o 
  -3   4  26      122.96      146.65     30.19 o 
  -2   4  26       77.14      111.97     36.82 o 
  -1   4  26      283.79      250.09     27.10 o 
   0   4  26      100.85       86.73     19.25 o 
   1   4  26      274.50      268.63     21.91 o 
   2   4  26       80.23      123.81     28.14 o 
   3   4  26      127.17       98.71     16.76 o 
   4   4  26      133.92      158.40     19.19 o 
   5   4  26      153.41      137.53     21.16 o 
   6   4  26      119.21       92.84     18.31 o 
   7   4  26        1.11      -20.28     20.51 o 
  -6   5  26      398.75      430.97     31.30 o 
  -5   5  26      220.28      220.40     22.08 o 
  -4   5  26       52.23       43.68     17.82 o 
  -3   5  26       10.48        5.37     17.42 o 
  -2   5  26      126.60      136.74     23.21 o 
  -1   5  26      811.02      762.37     42.78 o 
   0   5  26        0.53       -1.19     12.33 o 
   1   5  26      790.29      802.62     35.10 o 
   2   5  26      121.40      113.92     32.17 o 
   3   5  26       10.69       13.39     18.34 o 
   4   5  26       55.12       57.31     15.28 o 
   5   5  26      221.33      241.86     22.76 o 
   6   5  26      409.96      425.78     28.74 o 
  -6   6  26        4.45       25.57     13.33 o 
  -5   6  26      230.21      226.69     33.66 o 
  -4   6  26       24.35       11.56     15.21 o 
  -3   6  26      145.42      150.54     24.75 o 
  -2   6  26      209.01      195.08     25.78 o 
  -1   6  26      210.33      211.93     32.05 o 
   0   6  26     1485.86     1429.06     79.82 o 
   1   6  26      216.44      169.13     19.87 o 
   2   6  26      223.46      203.00     27.52 o 
   3   6  26      137.54      134.00     23.73 o 
   4   6  26       25.92       37.75     18.75 o 
   5   6  26      226.23      197.09     22.34 o 
   6   6  26        3.02       -4.68     15.38 o 
  -5   7  26       12.24       23.07     11.75 o 
  -4   7  26       57.07       36.98     13.65 o 
  -3   7  26       12.24       25.18     16.50 o 
  -2   7  26       95.06       88.84     20.99 o 
  -1   7  26      664.75      744.85     43.62 o 
   0   7  26       17.65       24.15     13.64 o 
   1   7  26      678.14      707.21     38.32 o 
   2   7  26      101.23       82.50     20.62 o 
   3   7  26       12.21        9.04     16.98 o 
   4   7  26       54.71       67.76     21.15 o 
   5   7  26       12.84       12.16     16.99 o 
  -4   8  26       92.27       65.58     14.72 o 
  -3   8  26      124.51      129.73     60.16 o 
  -2   8  26        7.04       11.99     15.08 o 
  -1   8  26      369.81      393.06     34.70 o 
   0   8  26      156.36      140.65     25.16 o 
   1   8  26      374.22      427.61     49.55 o 
   2   8  26        6.99        2.70     14.07 o 
   3   8  26      130.78      123.40     30.35 o 
   4   8  26       90.99      105.23     28.11 o 
  -2   9  26       80.88       79.62     22.17 o 
  -1   9  26      619.10      601.45     34.35 o 
   0   9  26      136.24      140.73     20.91 o 
   1   9  26      603.67      556.08     33.20 o 
   2   9  26       75.36       80.17     22.94 o 
   1   0  27       17.32       48.45     16.08 o 
   2   0  27      323.09      319.54     27.73 o 
   3   0  27       35.23       31.71     23.32 o 
   4   0  27       60.83       89.22     28.39 o 
   5   0  27       73.87       46.09     27.88 o 
   6   0  27       14.60       80.74     28.85 o 
   7   0  27        2.63       51.75     27.01 o 
  -7   1  27       57.28       91.76     22.42 o 
  -6   1  27      103.98      111.59     23.21 o 
  -5   1  27       35.09       34.74     16.57 o 
  -4   1  27      744.15      717.51     42.41 o 
  -3   1  27       11.98       -7.70     19.86 o 
  -2   1  27      175.29      163.97     32.77 o 
  -1   1  27      299.12      297.35     29.52 o 
   0   1  27      225.09      267.89     26.06 o 
   1   1  27      296.53      327.30     25.20 o 
   2   1  27      175.61      162.41     35.02 o 
   3   1  27       10.55       30.26     15.24 o 
   4   1  27      739.24      650.13     57.33 o 
   5   1  27       36.25        6.64     23.23 o 
   6   1  27      103.14      122.40     34.98 o 
   7   1  27       59.66       95.81     31.20 o 
  -7   2  27      255.83      261.99     31.71 o 
  -6   2  27      349.93      312.56     88.97 o 
  -5   2  27       26.73       29.21     16.32 o 
  -4   2  27       38.98       56.17     17.27 o 
  -3   2  27      549.25      537.09     37.83 o 
  -2   2  27      220.91      247.70     27.56 o 
  -1   2  27       18.18       25.25     23.23 o 
   0   2  27      248.23      201.67     34.75 o 
   1   2  27       16.21       22.91     14.18 o 
   2   2  27      214.74      231.19     20.66 o 
   3   2  27      546.21      580.65     29.63 o 
   4   2  27       41.19       32.58     15.68 o 
   5   2  27       26.27       -0.46     21.94 o 
   6   2  27      350.02      339.33     46.50 o 
   7   2  27      260.31      262.55     44.43 o 
  -6   3  27      381.39      324.78     32.67 o 
  -5   3  27      155.70      161.48     19.74 o 
  -4   3  27      642.42      713.53     42.68 o 
  -3   3  27       41.11       36.09     16.45 o 
  -2   3  27      422.15      412.08     33.46 o 
  -1   3  27      230.46      235.03     27.27 o 
   0   3  27        7.70      -19.22     19.22 o 
   1   3  27      238.11      276.11     31.06 o 
   2   3  27      420.26      425.30     26.27 o 
   3   3  27       43.48       48.78     17.30 o 
   4   3  27      655.74      698.44     32.96 o 
   5   3  27      153.50      156.63     19.81 o 
   6   3  27      382.12      429.15     50.28 o 
  -6   4  27       87.66       97.76     17.18 o 
  -5   4  27      114.94       83.45     16.64 o 
  -4   4  27       46.12       41.28     17.58 o 
  -3   4  27       51.82       54.05     18.54 o 
  -2   4  27      351.67      371.13     32.47 o 
  -1   4  27       87.95       80.95     18.93 o 
   0   4  27      459.39      466.37     34.76 o 
   1   4  27       84.19      102.21     47.77 o 
   2   4  27      364.41      409.88     33.30 o 
   3   4  27       55.25       55.08     15.15 o 
   4   4  27       44.24       23.50     13.46 o 
   5   4  27      118.87       97.76     18.23 o 
   6   4  27       90.62       88.18     28.75 o 
  -5   5  27       14.84       29.40     13.06 o 
  -4   5  27      152.73      153.35     26.75 o 
  -3   5  27      359.03      332.64     32.07 o 
  -2   5  27      419.69      367.18     33.27 o 
  -1   5  27      242.35      239.45     44.36 o 
   0   5  27        6.02       19.27     15.67 o 
   1   5  27      237.76      239.89     29.68 o 
   2   5  27      426.22      379.31     32.52 o 
   3   5  27      359.14      335.67     31.98 o 
   4   5  27      154.82      143.12     19.37 o 
   5   5  27       14.08        7.93     13.22 o 
  -5   6  27       17.73       44.61     13.97 o 
  -4   6  27       87.01       74.35     20.00 o 
  -3   6  27       96.35       92.87     22.30 o 
  -2   6  27      183.00      176.88     26.60 o 
  -1   6  27      103.19       94.72     22.19 o 
   0   6  27      131.53      109.64     18.29 o 
   1   6  27      101.56      100.62     17.66 o 
   2   6  27      181.25      202.37     27.43 o 
   3   6  27       93.76       74.44     21.83 o 
   4   6  27       86.76       60.77     20.95 o 
   5   6  27       17.04       34.70     20.00 o 
  -4   7  27      157.72      155.11     22.62 o 
  -3   7  27        5.67       13.86     16.49 o 
  -2   7  27       37.45       13.21     15.94 o 
  -1   7  27      126.16      135.03     61.66 o 
   0   7  27       16.23       10.73     12.93 o 
   1   7  27      125.18      165.55     21.04 o 
   2   7  27       34.43       29.81     33.66 o 
   3   7  27        4.08       12.02     21.31 o 
   4   7  27      154.99      187.81     28.29 o 
  -2   8  27      446.28      450.57     59.34 o 
  -1   8  27        4.69       22.02     15.83 o 
   0   8  27        7.07        0.50     12.87 o 
   1   8  27        5.38       17.46     12.61 o 
   2   8  27      446.35      400.83     36.83 o 
   0   0  28       88.37      103.97     28.07 o 
   1   0  28      455.84      499.27     33.94 o 
   2   0  28      474.67      440.12     48.21 o 
   3   0  28       23.93       -9.72     20.09 o 
   4   0  28      319.17      287.53     41.89 o 
   5   0  28       61.48       83.09     32.17 o 
   6   0  28      542.33      436.34     52.72 o 
  -6   1  28        7.02       75.19     44.93 o 
  -5   1  28       45.74       75.07     20.39 o 
  -4   1  28      343.77      375.41     48.11 o 
  -3   1  28       83.56       78.02     28.80 o 
  -2   1  28       37.38       86.04     29.91 o 
  -1   1  28     1082.44     1070.24     70.28 o 
   0   1  28      330.83      267.55     26.66 o 
   1   1  28     1076.47     1139.86     49.64 o 
   2   1  28       32.66       27.97     14.63 o 
   3   1  28       84.43       66.50     28.53 o 
   4   1  28      338.77      327.39     43.97 o 
   5   1  28       45.67       18.99     23.96 o 
   6   1  28        6.52       38.67     25.72 o 
  -6   2  28      500.29      464.21     61.41 o 
  -5   2  28      184.79      164.51     26.21 o 
  -4   2  28      221.97      212.85     27.53 o 
  -3   2  28      110.10      113.82     21.98 o 
  -2   2  28      222.30      288.77     41.06 o 
  -1   2  28       23.84       58.16     25.58 o 
   0   2  28      105.58      117.06     30.79 o 
   1   2  28       20.35        6.53     15.74 o 
   2   2  28      220.19      241.79     37.32 o 
   3   2  28      113.29      111.20     21.22 o 
   4   2  28      226.22      283.01     41.43 o 
   5   2  28      181.91      177.15     37.01 o 
   6   2  28      497.45      528.60     56.36 o 
  -5   3  28        3.45        9.79     16.65 o 
  -4   3  28       12.07       21.80     16.53 o 
  -3   3  28      109.82      128.18     24.01 o 
  -2   3  28       89.88       55.05     28.02 o 
  -1   3  28      338.12      402.28     47.42 o 
   0   3  28        8.39       21.57     21.34 o 
   1   3  28      328.71      348.73     32.56 o 
   2   3  28       89.71       85.75     16.67 o 
   3   3  28      112.07      107.79     17.68 o 
   4   3  28       12.04        0.53     12.41 o 
   5   3  28        3.61       -8.94     23.04 o 
  -5   4  28      178.48      226.19     23.00 o 
  -4   4  28      404.22      433.05     44.38 o 
  -3   4  28       66.88       71.78     20.82 o 
  -2   4  28      226.63      218.31     27.34 o 
  -1   4  28      466.74      467.40     37.42 o 
   0   4  28       65.10       70.21     18.52 o 
   1   4  28      474.35      438.62     34.92 o 
   2   4  28      235.11      258.52     28.66 o 
   3   4  28       61.52       73.91     21.32 o 
   4   4  28      404.03      372.87     26.68 o 
   5   4  28      181.84      186.38     21.56 o 
  -4   5  28       12.84       12.71     16.55 o 
  -3   5  28       23.05       23.27     31.25 o 
  -2   5  28      688.38      691.90     43.34 o 
  -1   5  28      139.20      119.33     51.41 o 
   0   5  28      177.22      182.82     35.42 o 
   1   5  28      146.79      180.60     26.73 o 
   2   5  28      689.23      691.87     45.99 o 
   3   5  28       22.17       29.97     18.60 o 
   4   5  28       12.34       33.10     17.73 o 
  -4   6  28      477.78      496.16     55.81 o 
  -3   6  28       37.74       41.51     22.37 o 
  -2   6  28      173.36      179.27     31.91 o 
  -1   6  28      369.52      313.76     31.71 o 
   0   6  28       22.02       36.66     14.00 o 
   1   6  28      362.93      345.00     27.02 o 
   2   6  28      169.60      165.89     57.75 o 
   3   6  28       39.57       34.44     18.52 o 
   4   6  28      482.25      501.34     38.71 o 
  -2   7  28      205.44      225.58     30.46 o 
  -1   7  28      777.48      801.58     47.48 o 
   0   7  28      103.20      118.31     19.45 o 
   1   7  28      779.43      820.09     38.40 o 
   2   7  28      202.82      144.68     26.62 o 
   1   0  29      182.03      176.41     23.76 o 
   2   0  29       39.06       44.80     26.45 o 
   3   0  29      147.43      163.93     36.50 o 
   4   0  29       59.60       33.64     25.62 o 
   5   0  29        6.74        4.56     21.61 o 
  -5   1  29       25.85       14.56     23.41 o 
  -4   1  29      279.68      225.63     41.20 o 
  -3   1  29       11.24        1.11     22.49 o 
  -2   1  29      182.70      171.07     36.82 o 
  -1   1  29      156.65      178.90     35.07 o 
   0   1  29      715.75      649.54     56.48 o 
   1   1  29      160.67      176.81     24.56 o 
   2   1  29      179.16      159.30     23.41 o 
   3   1  29       10.86       19.03     24.29 o 
   4   1  29      269.40      223.88     40.56 o 
   5   1  29       24.18       25.62     25.53 o 
  -5   2  29      430.02      473.21     39.31 o 
  -4   2  29      105.07       84.91     20.94 o 
  -3   2  29       41.74       50.28     29.17 o 
  -2   2  29      585.23      639.30     59.04 o 
  -1   2  29      928.71      946.73     67.42 o 
   0   2  29        0.19       10.92     21.61 o 
   1   2  29      910.58      940.96     67.12 o 
   2   2  29      586.97      590.67     37.31 o 
   3   2  29       36.64       39.09     17.32 o 
   4   2  29      103.17       91.34     30.83 o 
   5   2  29      433.42      441.78     52.68 o 
  -4   3  29      268.05      334.41     33.39 o 
  -3   3  29      124.00      136.89     24.93 o 
  -2   3  29      297.62      322.23     34.22 o 
  -1   3  29      275.59      278.86     41.62 o 
   0   3  29       26.75       35.12     24.01 o 
   1   3  29      276.99      310.48     30.51 o 
   2   3  29      301.88      279.53     29.23 o 
   3   3  29      120.61      153.19     19.91 o 
   4   3  29      277.22      264.02     39.79 o
[truncated: 3,152 more chars]
